# Supplementary material for: 3-(3-Chloro­phen­yl)-1-methyl-3,3a,4,9b-tetra­hydro-1H-chromeno[4,3-c]isoxazole-3a-carbonitrile
Source: Acta Crystallogr Sect E Struct Rep Online. 2011 Mar 5;67(Pt 4):o799. doi: 10.1107/S1600536811007495 (PMC3099863; doi:10.1107/S1600536811007495)
Supplement: Supplementary file 1 [file e-67-0o799-sup1.cif]

##############################################################################
###                                                                        ###
###        Electronic paper (Acta Crystallographica Section E)             ###
###                                                                        ###
##############################################################################
#                                                                            #
# This CIF contains the data in a paper accepted for publication in Acta     #
# Crystallographica Section E. It conforms to the requirements of Notes      #
# for Authors for Section E, and has been peer reviewed under the auspices   #
# of the IUCr Commission on Journals.                                        #
#                                                                            #
# Full details of the Crystallographic Information File format               #
# are given in the paper "The Crystallographic Information File (CIF):       #
# a New Standard Archive File for Crystallography" by S. R. Hall, F. H.      #
# Allen and I. D. Brown [Acta Cryst. (1991), A47, 655-685].                  #
#                                                                            #
# The current version of the core CIF dictionary is obtainable from          #
# ftp://ftp.iucr.org/pub/cif_core.dic. The current version number is 2.4.    #
#                                                                            #
# Software is freely available for graphical display of the structure(s) in  #
# this CIF.  For information consult the CIF home page http://www.iucr.org/  #
# cif/home.html                                                              #
#                                                                            #
# This file may be used for bona fide research purposes within the           #
# scientific community so long as proper attribution is given to the journal # 
# article from which it was obtained.                                        #
#                                                                            #
##############################################################################
                                             
data_global
_audit_creation_method     'SHELXL97'
_journal_date_recd_electronic     2011-01-31
_journal_date_accepted     2011-02-28
_journal_name_full     'Acta Crystallographica, Section E'
_journal_year     2011
_journal_volume     67
_journal_issue      4
_journal_page_first     o799
_journal_page_last     o799
_journal_paper_category     QO
_journal_coeditor_code     RK2265
_publ_contact_author_name     'K. Sethusankar'
_publ_contact_author_address
;
   Department of Physics
   RKM Vivekananda College (Autonomous)
   Chennai - 600 004
   India.
;
_publ_contact_author_email     'ksethusankar@yahoo.co.in'
_publ_contact_author_fax     '044 091 2499 3057'
_publ_contact_author_phone     '044 091 24484170'
_publ_section_title
;\
3-(3-Chlorophenyl)-1-methyl-3,3a,4,9b-tetrahydro-1<i>H</i>-chromeno[4,3-\
<i>c</i>]isoxazole-3a-carbonitrile
;
loop_
    _publ_author_name
    _publ_author_address
    'K. Swaminathan'
;  Department of Physics
   RKM Vivekananda College (Autonomous)
   Chennai 600 004
   India
;
    'K. Sethusankar'
;  Department of Physics
   RKM Vivekananda College (Autonomous)
   Chennai 600 004
   India
;
    'G. Murugan'
;  Department of Organic Chemistry
   University of Madras
   Maraimalai Campus
   Chennai 600 025
   India
;
    'M. Bakthadoss'
;  Department of Organic Chemistry
   University of Madras
   Maraimalai Campus
   Chennai 600 025
   India
;
data_I
_audit_creation_method     'SHELXL97'
_chemical_name_systematic
;
3-(3-Chlorophenyl)-1-methyl-3,3a,4,9b-tetrahydro-1<i>H</i>-
chromeno[4,3-<i>c</i>]isoxazole-3a-carbonitrile
;
_chemical_name_common     ?
_chemical_formula_moiety     'C18 H15 Cl N2 O2'
_chemical_formula_sum     'C18 H15 Cl N2 O2'
_chemical_formula_weight     326.77
_chemical_melting_point     ?
_symmetry_cell_setting     monoclinic
_symmetry_space_group_name_H-M     'P 21/c'
_symmetry_space_group_name_Hall     '-P 2ybc'
loop_
    _symmetry_equiv_pos_as_xyz
    'x, y, z'
    '-x, y+1/2, -z+1/2'
    '-x, -y, -z'
    'x, -y-1/2, z-1/2'
_cell_length_a     10.0141(4)
_cell_length_b     9.2358(3)
_cell_length_c     17.5945(6)
_cell_angle_alpha     90.00
_cell_angle_beta     102.354(2)
_cell_angle_gamma     90.00
_cell_volume     1589.60(10)
_cell_formula_units_Z     4
_cell_measurement_reflns_used     4926
_cell_measurement_theta_min     0.998
_cell_measurement_theta_max     25.00
_cell_measurement_temperature     295(2)
_exptl_crystal_description     'Block'
_exptl_crystal_colour     'Colourless'
_exptl_crystal_size_max     0.30
_exptl_crystal_size_mid     0.25
_exptl_crystal_size_min     0.20
_exptl_crystal_density_diffrn     1.365
_exptl_crystal_density_meas     ?
_exptl_crystal_density_method     'not measured'
_exptl_crystal_F_000     680
_exptl_absorpt_coefficient_mu     0.251
_exptl_absorpt_correction_type     multi-scan
_exptl_absorpt_process_details     '(<i>SADABS</i>; Sheldrick, 1996)'
_exptl_absorpt_correction_T_min     0.9284
_exptl_absorpt_correction_T_max     0.9515
_exptl_special_details
;
;
_diffrn_ambient_temperature     295(2)
_diffrn_radiation_type     'MoK\a'
_diffrn_radiation_wavelength     0.71073
_diffrn_radiation_source     'fine-focus sealed tube'
_diffrn_radiation_monochromator     'graphite'
_diffrn_measurement_device_type     'Bruker Kappa APEXII CCD'
_diffrn_measurement_method     \w
_diffrn_detector_area_resol_mean     ?
_diffrn_reflns_number     20534
_diffrn_reflns_av_R_equivalents     0.0258
_diffrn_reflns_av_sigmaI/netI     0.0247
_diffrn_reflns_theta_min     2.08
_diffrn_reflns_theta_max     30.68
_diffrn_reflns_theta_full     25.00
_diffrn_measured_fraction_theta_max     0.998
_diffrn_measured_fraction_theta_full     1.000
_diffrn_reflns_limit_h_min     -14
_diffrn_reflns_limit_h_max     13
_diffrn_reflns_limit_k_min     -13
_diffrn_reflns_limit_k_max     12
_diffrn_reflns_limit_l_min     -25
_diffrn_reflns_limit_l_max     25
_diffrn_standards_number     ?
_diffrn_standards_interval_count     ?
_diffrn_standards_interval_time     ?
_diffrn_standards_decay_%     ?
_refine_special_details
;
 Refinement of <i>F</i>^2^ against ALL reflections. The weighted
 <i>R</i>-factor <i>wR</i> and goodness of fit <i>S</i> are based on
 <i>F</i>^2^, conventional <i>R</i>-factors <i>R</i> are based on <i>F</i>,
 with <i>F</i> set to zero for negative <i>F</i>^2^. The threshold expression
 of <i>F</i>^2^ > \s(<i>F</i>^2^) is used only for calculating
 <i>R</i>-factors(gt) <i>etc</i>. and is not relevant to the choice of
 reflections for refinement. <i>R</i>-factors based on <i>F</i>^2^ are
 statistically about twice as large as those based on <i>F</i>, and
 <i>R</i>-factors based on ALL data will be even larger.
;
_reflns_number_total     4926
_reflns_number_gt     3390
_reflns_threshold_expression     I>2\s(I)
_refine_ls_structure_factor_coef     Fsqd
_refine_ls_matrix_type     full
_refine_ls_R_factor_all     0.0778
_refine_ls_R_factor_gt     0.0512
_refine_ls_wR_factor_gt     0.1323
_refine_ls_wR_factor_ref     0.1508
_refine_ls_goodness_of_fit_ref     1.040
_refine_ls_restrained_S_all     1.040
_refine_ls_number_reflns     4926
_refine_ls_number_parameters     209
_refine_ls_number_restraints     0
_refine_ls_hydrogen_treatment     constr
_refine_ls_weighting_scheme     calc
_refine_ls_weighting_details
         'calc w=1/[\s^2^(Fo^2^)+(0.0641P)^2^+0.5250P] where P=(Fo^2^+2Fc^2^)/3'
_atom_sites_solution_hydrogens     geom
_atom_sites_solution_primary     direct
_atom_sites_solution_secondary     difmap
_refine_ls_shift/su_max     0.000
_refine_ls_shift/su_mean     0.000
_refine_diff_density_max     0.606
_refine_diff_density_min     -0.632
_refine_ls_extinction_method     'none'
_refine_ls_extinction_coef     ?
loop_
    _atom_type_symbol
    _atom_type_description
    _atom_type_scat_dispersion_real
    _atom_type_scat_dispersion_imag
    _atom_type_scat_source
    'C' 'C' 0.0033 0.0016
                         'International Tables Vol C Tables 4.2.6.8 and 6.1.1.4'
    'H' 'H' 0.0000 0.0000
                         'International Tables Vol C Tables 4.2.6.8 and 6.1.1.4'
    'N' 'N' 0.0061 0.0033
                         'International Tables Vol C Tables 4.2.6.8 and 6.1.1.4'
    'O' 'O' 0.0106 0.0060
                         'International Tables Vol C Tables 4.2.6.8 and 6.1.1.4'
    'Cl' 'Cl' 0.1484 0.1585
                         'International Tables Vol C Tables 4.2.6.8 and 6.1.1.4'
_computing_data_collection     '<i>APEX2</i> (Bruker, 2004)'
_computing_cell_refinement     '<i>SAINT</i> (Bruker, 2004)'
_computing_data_reduction     '<i>SAINT</i> (Bruker, 2004)'
_computing_structure_solution     '<i>SHELXS97</i> (Sheldrick, 2008)'
_computing_structure_refinement     '<i>SHELXL97</i> (Sheldrick, 2008)'
_computing_molecular_graphics     '<i>ORTEP-3</i> (Farrugia, 1997)'
_computing_publication_material
              '<i>SHELXL97</i> (Sheldrick, 2008) and <i>PLATON</i> (Spek, 2009)'
loop_
    _atom_site_type_symbol
    _atom_site_label
    _atom_site_fract_x
    _atom_site_fract_y
    _atom_site_fract_z
    _atom_site_U_iso_or_equiv
    _atom_site_adp_type
    _atom_site_calc_flag
    _atom_site_refinement_flags
    _atom_site_occupancy
    _atom_site_disorder_assembly
    _atom_site_disorder_group
    C C1 0.71130(16) 0.55309(17) 0.60426(9) 0.0414(3) Uani d . 1 . .
    C C2 0.7392(2) 0.5485(2) 0.53022(11) 0.0558(5) Uani d . 1 . .
    H H2 0.6764 0.5081 0.4890 0.067 Uiso calc R 1 . .
    C C3 0.8604(2) 0.6042(3) 0.51838(13) 0.0661(6) Uani d . 1 . .
    H H3 0.8786 0.6031 0.4687 0.079 Uiso calc R 1 . .
    C C4 0.9552(2) 0.6618(3) 0.57932(14) 0.0666(6) Uani d . 1 . .
    H H4 1.0375 0.6980 0.5710 0.080 Uiso calc R 1 . .
    C C5 0.92754(19) 0.6654(2) 0.65242(12) 0.0527(4) Uani d . 1 . .
    H H5 0.9924 0.7029 0.6936 0.063 Uiso calc R 1 . .
    C C6 0.80402(15) 0.61383(17) 0.66604(9) 0.0391(3) Uani d . 1 . .
    C C7 0.77527(14) 0.61740(15) 0.74613(8) 0.0347(3) Uani d . 1 . .
    H H7 0.8576 0.5912 0.7847 0.042 Uiso calc R 1 . .
    C C8 0.65603(14) 0.51912(15) 0.75457(8) 0.0345(3) Uani d . 1 . .
    C C9 0.54349(15) 0.53043(18) 0.68020(9) 0.0400(3) Uani d . 1 . .
    H H9A 0.4677 0.4683 0.6851 0.048 Uiso calc R 1 . .
    H H9B 0.5100 0.6292 0.6743 0.048 Uiso calc R 1 . .
    C C10 0.60629(16) 0.58987(17) 0.82461(9) 0.0392(3) Uani d . 1 . .
    H H10 0.5095 0.6157 0.8079 0.047 Uiso calc R 1 . .
    C C11 0.62489(15) 0.49933(17) 0.89708(9) 0.0382(3) Uani d . 1 . .
    C C12 0.74430(16) 0.50552(19) 0.95373(10) 0.0435(4) Uani d . 1 . .
    H H12 0.8145 0.5681 0.9483 0.052 Uiso calc R 1 . .
    C C13 0.75772(19) 0.4174(2) 1.01837(10) 0.0503(4) Uani d . 1 . .
    C C14 0.6564(2) 0.3247(2) 1.02857(12) 0.0584(5) Uani d . 1 . .
    H H14 0.6676 0.2664 1.0726 0.070 Uiso calc R 1 . .
    C C15 0.5385(2) 0.3195(2) 0.97269(12) 0.0621(5) Uani d . 1 . .
    H H15 0.4687 0.2569 0.9788 0.075 Uiso calc R 1 . .
    C C16 0.52159(19) 0.4062(2) 0.90713(11) 0.0512(4) Uani d . 1 . .
    H H16 0.4406 0.4020 0.8697 0.061 Uiso calc R 1 . .
    C C17 0.8261(2) 0.86941(19) 0.78734(11) 0.0531(4) Uani d . 1 . .
    H H17A 0.7878 0.9520 0.8080 0.080 Uiso calc R 1 . .
    H H17B 0.8582 0.8975 0.7418 0.080 Uiso calc R 1 . .
    H H17C 0.9010 0.8321 0.8257 0.080 Uiso calc R 1 . .
    C C18 0.69897(16) 0.36725(17) 0.76710(10) 0.0405(3) Uani d . 1 . .
    N N1 0.72137(14) 0.75768(14) 0.76661(7) 0.0396(3) Uani d . 1 . .
    N N2 0.72938(17) 0.24949(17) 0.77403(11) 0.0618(4) Uani d . 1 . .
    O O1 0.59142(12) 0.48990(13) 0.61273(7) 0.0470(3) Uani d . 1 . .
    O O2 0.68515(14) 0.71908(12) 0.84078(7) 0.0481(3) Uani d . 1 . .
    Cl Cl1 0.90798(6) 0.42666(9) 1.08998(4) 0.0900(2) Uani d . 1 . .
loop_
    _atom_site_aniso_label
    _atom_site_aniso_U_11
    _atom_site_aniso_U_22
    _atom_site_aniso_U_33
    _atom_site_aniso_U_12
    _atom_site_aniso_U_13
    _atom_site_aniso_U_23
    C1 0.0467(8) 0.0382(8) 0.0375(8) 0.0095(6) 0.0049(6) -0.0010(6)
    C2 0.0680(12) 0.0572(11) 0.0404(9) 0.0170(9) 0.0079(8) -0.0024(8)
    C3 0.0852(14) 0.0674(13) 0.0533(11) 0.0204(11) 0.0318(11) 0.0081(10)
    C4 0.0685(12) 0.0649(13) 0.0749(14) 0.0032(10) 0.0344(11) 0.0058(11)
    C5 0.0475(9) 0.0522(10) 0.0595(11) -0.0014(8) 0.0142(8) -0.0013(8)
    C6 0.0402(7) 0.0350(7) 0.0406(8) 0.0046(6) 0.0055(6) 0.0011(6)
    C7 0.0346(6) 0.0300(7) 0.0355(7) 0.0006(5) -0.0015(5) -0.0001(5)
    C8 0.0353(7) 0.0285(6) 0.0369(7) 0.0029(5) 0.0016(5) -0.0002(5)
    C9 0.0341(7) 0.0415(8) 0.0406(8) 0.0013(6) -0.0007(6) -0.0047(6)
    C10 0.0401(7) 0.0358(7) 0.0402(8) 0.0050(6) 0.0053(6) -0.0013(6)
    C11 0.0402(7) 0.0351(7) 0.0404(8) 0.0004(6) 0.0111(6) -0.0026(6)
    C12 0.0395(7) 0.0456(9) 0.0454(8) -0.0006(7) 0.0091(6) 0.0074(7)
    C13 0.0550(10) 0.0499(10) 0.0453(9) 0.0078(8) 0.0091(7) 0.0076(7)
    C14 0.0899(14) 0.0380(9) 0.0523(10) -0.0021(9) 0.0262(10) 0.0051(8)
    C15 0.0824(14) 0.0455(10) 0.0662(12) -0.0269(10) 0.0331(11) -0.0089(9)
    C16 0.0518(9) 0.0503(10) 0.0517(10) -0.0143(8) 0.0119(8) -0.0137(8)
    C17 0.0676(11) 0.0342(8) 0.0540(10) -0.0085(8) 0.0052(8) -0.0031(7)
    C18 0.0404(7) 0.0326(7) 0.0471(8) 0.0010(6) 0.0061(6) 0.0004(6)
    N1 0.0513(7) 0.0293(6) 0.0360(6) 0.0008(5) 0.0045(5) 0.0011(5)
    N2 0.0636(10) 0.0364(8) 0.0845(12) 0.0068(7) 0.0135(9) 0.0031(8)
    O1 0.0452(6) 0.0517(7) 0.0392(6) -0.0014(5) -0.0016(5) -0.0116(5)
    O2 0.0751(8) 0.0314(6) 0.0395(6) -0.0028(5) 0.0158(5) -0.0031(4)
    Cl1 0.0704(4) 0.1252(6) 0.0635(4) 0.0115(4) -0.0098(3) 0.0284(3)
_geom_special_details
;
 All s.u.'s (except the s.u. in the dihedral angle between two l.s. planes)
 are estimated using the full covariance matrix. The cell s.u.'s are taken
 into account individually in the estimation of s.u.'s in distances, angles
 and torsion angles; correlations between s.u.'s in cell parameters are only
 used when they are defined by crystal symmetry. An approximate (isotropic)
 treatment of cell s.u.'s is used for estimating s.u.'s involving l.s. planes.
;
loop_
    _geom_bond_atom_site_label_1
    _geom_bond_atom_site_label_2
    _geom_bond_site_symmetry_2
    _geom_bond_distance
    _geom_bond_publ_flag
    C1 O1 . 1.371(2) ?
    C1 C6 . 1.388(2) ?
    C1 C2 . 1.390(2) ?
    C2 C3 . 1.375(3) ?
    C2 H2 . 0.9300 ?
    C3 C4 . 1.378(3) ?
    C3 H3 . 0.9300 ?
    C4 C5 . 1.373(3) ?
    C4 H4 . 0.9300 ?
    C5 C6 . 1.393(2) ?
    C5 H5 . 0.9300 ?
    C6 C7 . 1.498(2) ?
    C7 N1 . 1.4775(19) ?
    C7 C8 . 1.532(2) ?
    C7 H7 . 0.9800 ?
    C8 C18 . 1.470(2) ?
    C8 C9 . 1.537(2) ?
    C8 C10 . 1.567(2) ?
    C9 O1 . 1.423(2) ?
    C9 H9A . 0.9700 ?
    C9 H9B . 0.9700 ?
    C10 O2 . 1.4257(19) ?
    C10 C11 . 1.503(2) ?
    C10 H10 . 0.9800 ?
    C11 C12 . 1.384(2) ?
    C11 C16 . 1.385(2) ?
    C12 C13 . 1.381(2) ?
    C12 H12 . 0.9300 ?
    C13 C14 . 1.369(3) ?
    C13 Cl1 . 1.7459(19) ?
    C14 C15 . 1.366(3) ?
    C14 H14 . 0.9300 ?
    C15 C16 . 1.385(3) ?
    C15 H15 . 0.9300 ?
    C16 H16 . 0.9300 ?
    C17 N1 . 1.461(2) ?
    C17 H17A . 0.9600 ?
    C17 H17B . 0.9600 ?
    C17 H17C . 0.9600 ?
    C18 N2 . 1.129(2) ?
    N1 O2 . 1.4711(17) ?
loop_
    _geom_angle_atom_site_label_1
    _geom_angle_atom_site_label_2
    _geom_angle_atom_site_label_3
    _geom_angle_site_symmetry_1
    _geom_angle_site_symmetry_3
    _geom_angle
    _geom_angle_publ_flag
    O1 C1 C6 . . 122.77(14) ?
    O1 C1 C2 . . 116.42(15) ?
    C6 C1 C2 . . 120.75(17) ?
    C3 C2 C1 . . 119.44(19) ?
    C3 C2 H2 . . 120.3 ?
    C1 C2 H2 . . 120.3 ?
    C2 C3 C4 . . 120.68(19) ?
    C2 C3 H3 . . 119.7 ?
    C4 C3 H3 . . 119.7 ?
    C5 C4 C3 . . 119.7(2) ?
    C5 C4 H4 . . 120.2 ?
    C3 C4 H4 . . 120.2 ?
    C4 C5 C6 . . 121.15(19) ?
    C4 C5 H5 . . 119.4 ?
    C6 C5 H5 . . 119.4 ?
    C1 C6 C5 . . 118.25(16) ?
    C1 C6 C7 . . 120.97(14) ?
    C5 C6 C7 . . 120.71(15) ?
    N1 C7 C6 . . 113.74(12) ?
    N1 C7 C8 . . 99.38(11) ?
    C6 C7 C8 . . 112.88(12) ?
    N1 C7 H7 . . 110.1 ?
    C6 C7 H7 . . 110.1 ?
    C8 C7 H7 . . 110.1 ?
    C18 C8 C7 . . 111.76(12) ?
    C18 C8 C9 . . 109.29(12) ?
    C7 C8 C9 . . 108.78(12) ?
    C18 C8 C10 . . 114.32(13) ?
    C7 C8 C10 . . 102.39(11) ?
    C9 C8 C10 . . 110.04(12) ?
    O1 C9 C8 . . 112.07(12) ?
    O1 C9 H9A . . 109.2 ?
    C8 C9 H9A . . 109.2 ?
    O1 C9 H9B . . 109.2 ?
    C8 C9 H9B . . 109.2 ?
    H9A C9 H9B . . 107.9 ?
    O2 C10 C11 . . 109.49(12) ?
    O2 C10 C8 . . 104.48(12) ?
    C11 C10 C8 . . 115.63(12) ?
    O2 C10 H10 . . 109.0 ?
    C11 C10 H10 . . 109.0 ?
    C8 C10 H10 . . 109.0 ?
    C12 C11 C16 . . 119.17(16) ?
    C12 C11 C10 . . 121.27(14) ?
    C16 C11 C10 . . 119.56(15) ?
    C13 C12 C11 . . 119.03(16) ?
    C13 C12 H12 . . 120.5 ?
    C11 C12 H12 . . 120.5 ?
    C14 C13 C12 . . 122.17(17) ?
    C14 C13 Cl1 . . 118.99(15) ?
    C12 C13 Cl1 . . 118.84(14) ?
    C15 C14 C13 . . 118.59(17) ?
    C15 C14 H14 . . 120.7 ?
    C13 C14 H14 . . 120.7 ?
    C14 C15 C16 . . 120.76(17) ?
    C14 C15 H15 . . 119.6 ?
    C16 C15 H15 . . 119.6 ?
    C15 C16 C11 . . 120.27(17) ?
    C15 C16 H16 . . 119.9 ?
    C11 C16 H16 . . 119.9 ?
    N1 C17 H17A . . 109.5 ?
    N1 C17 H17B . . 109.5 ?
    H17A C17 H17B . . 109.5 ?
    N1 C17 H17C . . 109.5 ?
    H17A C17 H17C . . 109.5 ?
    H17B C17 H17C . . 109.5 ?
    N2 C18 C8 . . 177.46(19) ?
    C17 N1 O2 . . 104.46(12) ?
    C17 N1 C7 . . 113.60(13) ?
    O2 N1 C7 . . 100.14(10) ?
    C1 O1 C9 . . 115.99(12) ?
    C10 O2 N1 . . 104.90(11) ?
loop_
    _geom_torsion_atom_site_label_1
    _geom_torsion_atom_site_label_2
    _geom_torsion_atom_site_label_3
    _geom_torsion_atom_site_label_4
    _geom_torsion_site_symmetry_1
    _geom_torsion_site_symmetry_2
    _geom_torsion_site_symmetry_3
    _geom_torsion_site_symmetry_4
    _geom_torsion
    _geom_torsion_publ_flag
    O1 C1 C2 C3 . . . . -177.20(17) ?
    C6 C1 C2 C3 . . . . 0.3(3) ?
    C1 C2 C3 C4 . . . . 1.3(3) ?
    C2 C3 C4 C5 . . . . -0.9(3) ?
    C3 C4 C5 C6 . . . . -1.0(3) ?
    O1 C1 C6 C5 . . . . 175.18(15) ?
    C2 C1 C6 C5 . . . . -2.2(2) ?
    O1 C1 C6 C7 . . . . -1.9(2) ?
    C2 C1 C6 C7 . . . . -179.23(15) ?
    C4 C5 C6 C1 . . . . 2.5(3) ?
    C4 C5 C6 C7 . . . . 179.59(17) ?
    C1 C6 C7 N1 . . . . -98.81(17) ?
    C5 C6 C7 N1 . . . . 84.21(18) ?
    C1 C6 C7 C8 . . . . 13.4(2) ?
    C5 C6 C7 C8 . . . . -163.53(14) ?
    N1 C7 C8 C18 . . . . -158.11(12) ?
    C6 C7 C8 C18 . . . . 81.06(15) ?
    N1 C7 C8 C9 . . . . 81.13(13) ?
    C6 C7 C8 C9 . . . . -39.70(16) ?
    N1 C7 C8 C10 . . . . -35.30(13) ?
    C6 C7 C8 C10 . . . . -156.14(12) ?
    C18 C8 C9 O1 . . . . -63.51(17) ?
    C7 C8 C9 O1 . . . . 58.76(16) ?
    C10 C8 C9 O1 . . . . 170.19(12) ?
    C18 C8 C10 O2 . . . . 127.25(13) ?
    C7 C8 C10 O2 . . . . 6.19(14) ?
    C9 C8 C10 O2 . . . . -109.34(13) ?
    C18 C8 C10 C11 . . . . 6.83(18) ?
    C7 C8 C10 C11 . . . . -114.23(14) ?
    C9 C8 C10 C11 . . . . 130.25(14) ?
    O2 C10 C11 C12 . . . . -28.6(2) ?
    C8 C10 C11 C12 . . . . 89.10(18) ?
    O2 C10 C11 C16 . . . . 152.35(14) ?
    C8 C10 C11 C16 . . . . -89.99(18) ?
    C16 C11 C12 C13 . . . . 0.7(2) ?
    C10 C11 C12 C13 . . . . -178.38(15) ?
    C11 C12 C13 C14 . . . . -0.4(3) ?
    C11 C12 C13 Cl1 . . . . -179.51(13) ?
    C12 C13 C14 C15 . . . . 0.1(3) ?
    Cl1 C13 C14 C15 . . . . 179.19(15) ?
    C13 C14 C15 C16 . . . . -0.1(3) ?
    C14 C15 C16 C11 . . . . 0.4(3) ?
    C12 C11 C16 C15 . . . . -0.7(3) ?
    C10 C11 C16 C15 . . . . 178.42(16) ?
    C6 C7 N1 C17 . . . . -77.41(16) ?
    C8 C7 N1 C17 . . . . 162.38(12) ?
    C6 C7 N1 O2 . . . . 171.80(12) ?
    C8 C7 N1 O2 . . . . 51.59(12) ?
    C6 C1 O1 C9 . . . . 20.4(2) ?
    C2 C1 O1 C9 . . . . -162.18(15) ?
    C8 C9 O1 C1 . . . . -49.34(18) ?
    C11 C10 O2 N1 . . . . 150.44(12) ?
    C8 C10 O2 N1 . . . . 26.01(14) ?
    C17 N1 O2 C10 . . . . -167.72(13) ?
    C7 N1 O2 C10 . . . . -49.94(13) ?
