# Supplementary material for: 3-(3-Chloro­phen­yl)-1-methyl-3,3a,4,9b-tetra­hydro-1H-chromeno[4,3-c]isoxazole-3a-carbonitrile
Source: Acta Crystallogr Sect E Struct Rep Online. 2011 Mar 5;67(Pt 4):o799. doi: 10.1107/S1600536811007495 (PMC3099863; doi:10.1107/S1600536811007495)
Supplement: Supplementary file 2 [file e-67-0o799-Isup2.hkl]

# 
# h,k,l, Fc-squared, Fo-squared, sigma(Fo-squared) and status flag 
# 
data_I
_shelx_title ' RAJESWARI2 in P2(1)/c' 
_shelx_refln_list_code          4 
_shelx_F_calc_maximum      136.63 
_exptl_crystal_F_000       680.00 
_reflns_d_resolution_high  0.6965 
 
loop_ 
 _symmetry_equiv_pos_as_xyz 
 'x, y, z' 
 '-x, y+1/2, -z+1/2' 
 '-x, -y, -z' 
 'x, -y-1/2, z-1/2' 
 
_cell_length_a    10.0141 
_cell_length_b     9.2358 
_cell_length_c    17.5945 
_cell_angle_alpha  90.000 
_cell_angle_beta  102.354 
_cell_angle_gamma  90.000 
 
_shelx_F_squared_multiplier     1.000 
 
loop_ 
 _refln_index_h 
 _refln_index_k 
 _refln_index_l 
 _refln_F_squared_calc 
 _refln_F_squared_meas 
 _refln_F_squared_sigma 
 _refln_observed_status 
   1   0   0     2963.92     1925.30     37.57 o 
   2   0   0     7350.23     7743.80     82.30 o 
   3   0   0      590.01      575.96      8.51 o 
   4   0   0      225.16      231.46      5.67 o 
   5   0   0     2436.30     2296.65     35.65 o 
   6   0   0     1253.01     1253.38     20.50 o 
   7   0   0       28.06       25.01      2.37 o 
   8   0   0        2.00        0.05      1.35 o 
   9   0   0       46.18       40.79      2.95 o 
  10   0   0       20.43       18.34      2.16 o 
  11   0   0       59.02       62.81      3.63 o 
  12   0   0        0.06        0.08      2.33 o 
  13   0   0        8.55       21.44      3.47 o 
  14   0   0        2.26       -0.10      2.88 o 
   1   1   0     3403.09     3344.88     28.59 o 
   2   1   0     1280.42     1235.94      9.98 o 
   3   1   0      125.27      120.75      1.47 o 
   4   1   0       19.81       13.06      0.59 o 
   5   1   0       25.53       18.99      0.86 o 
   6   1   0      238.31      279.39      3.88 o 
   7   1   0      103.66       97.01      2.35 o 
   8   1   0      123.76      116.94      3.88 o 
   9   1   0       17.88       13.85      1.37 o 
  10   1   0        0.31       -1.00      1.00 o 
  11   1   0        0.00        1.17      1.38 o 
  12   1   0        2.73        0.32      1.45 o 
  13   1   0        6.98        9.00      2.15 o 
   0   2   0     7184.20     6413.42     75.72 o 
   1   2   0     1192.24     1389.23     11.80 o 
   2   2   0      254.23      221.67      2.61 o 
   3   2   0      868.39      844.82     12.93 o 
   4   2   0     1018.54     1075.87     11.31 o 
   5   2   0      534.42      596.89      6.43 o 
   6   2   0      646.30      644.33      7.06 o 
   7   2   0      131.58      126.78      3.11 o 
   8   2   0      156.64      153.86      3.28 o 
   9   2   0        7.42        2.45      1.08 o 
  10   2   0        0.00        0.81      1.21 o 
  11   2   0        7.73        7.86      1.91 o 
  12   2   0        6.58       13.19      1.89 o 
  13   2   0        1.43        1.03      1.84 o 
   1   3   0     1000.12     1079.79      9.87 o 
   2   3   0       35.52       28.40      0.79 o 
   3   3   0      553.53      565.26      6.85 o 
   4   3   0     2599.89     2692.43     26.89 o 
   5   3   0       47.50       42.15      1.24 o 
   6   3   0      292.98      309.32      4.57 o 
   7   3   0       33.10       27.83      1.35 o 
   8   3   0      127.50      134.62      3.43 o 
   9   3   0       52.90       61.01      2.82 o 
  10   3   0        0.94        0.48      1.40 o 
  11   3   0        0.25       -0.63      1.54 o 
  12   3   0        0.63        1.02      1.51 o 
  13   3   0       11.10       13.90      1.94 o 
   0   4   0       31.64       25.22      0.99 o 
   1   4   0     3789.69     4086.21     36.09 o 
   2   4   0      499.52      530.08      4.99 o 
   3   4   0     3722.44     4153.16     38.95 o 
   4   4   0       36.76       29.80      1.05 o 
   5   4   0       60.20       47.06      1.77 o 
   6   4   0      147.68      152.03      2.51 o 
   7   4   0      290.52      285.30      4.11 o 
   8   4   0       44.62       46.88      2.04 o 
   9   4   0       18.15       17.38      1.42 o 
  10   4   0       64.15       62.58      2.18 o 
  11   4   0       38.74       38.34      1.71 o 
  12   4   0        4.29        3.77      1.37 o 
  13   4   0       13.49       17.19      3.06 o 
   1   5   0      164.65      205.89      2.52 o 
   2   5   0     3538.46     3724.00     33.10 o 
   3   5   0      667.72      668.55      6.65 o 
   4   5   0       74.82       71.07      1.77 o 
   5   5   0       44.55       54.67      1.70 o 
   6   5   0      569.09      560.79      7.50 o 
   7   5   0      135.49      137.68      4.36 o 
   8   5   0       25.41       34.56      1.93 o 
   9   5   0       19.98       21.54      2.02 o 
  10   5   0        0.21        1.43      1.60 o 
  11   5   0       11.25       13.42      2.50 o 
  12   5   0        1.66        1.60      2.26 o 
   0   6   0      122.13      109.37      2.54 o 
   1   6   0      197.03      180.74      2.52 o 
   2   6   0      769.00      787.00      8.78 o 
   3   6   0      250.30      242.27      3.42 o 
   4   6   0      256.21      277.75      3.57 o 
   5   6   0      196.92      196.48      4.89 o 
   6   6   0       78.63       75.15      2.71 o 
   7   6   0       48.73       43.25      2.24 o 
   8   6   0       28.27       15.75      1.62 o 
   9   6   0        3.24        8.47      2.80 o 
  10   6   0       60.68       74.73      3.91 o 
  11   6   0        0.02        2.39      2.20 o 
  12   6   0        0.39        0.48      2.41 o 
   1   7   0       29.79       26.70      1.00 o 
   2   7   0        4.89       10.04      0.77 o 
   3   7   0        6.70        7.24      0.90 o 
   4   7   0      336.88      323.56      6.27 o 
   5   7   0      159.45      163.52      3.45 o 
   6   7   0      146.53      129.34      5.28 o 
   7   7   0        4.23        4.07      1.36 o 
   8   7   0        0.70       -0.92      1.44 o 
   9   7   0       21.89       26.04      2.54 o 
  10   7   0       10.63       17.37      2.95 o 
  11   7   0        9.14        8.34      2.83 o 
   0   8   0      484.62      434.99      8.46 o 
   1   8   0       51.92       51.85      1.98 o 
   2   8   0      463.15      451.01      7.73 o 
   3   8   0        1.02       -0.41      0.88 o 
   4   8   0        2.77        3.09      1.03 o 
   5   8   0       65.32       62.07      2.86 o 
   6   8   0        2.09        4.89      1.55 o 
   7   8   0        6.74        9.21      2.41 o 
   8   8   0        3.25        0.97      1.67 o 
   9   8   0        8.52       10.54      2.48 o 
  10   8   0        1.59       -1.97      2.11 o 
  11   8   0        0.50       -2.22      3.69 o 
   1   9   0       80.39       80.74      2.71 o 
   2   9   0       13.56        9.28      1.28 o 
   3   9   0        0.00       -1.01      1.12 o 
   4   9   0        5.18        6.90      1.43 o 
   5   9   0       17.77       15.98      1.78 o 
   6   9   0        8.81        4.74      1.55 o 
   7   9   0       36.51       42.61      3.21 o 
   8   9   0       77.67       83.76      4.34 o 
   9   9   0       23.62       26.01      4.26 o 
  10   9   0        1.60        1.53      2.92 o 
   0  10   0       18.48       12.83      2.09 o 
   1  10   0       53.28       66.05      2.60 o 
   2  10   0       22.45       24.65      1.77 o 
   3  10   0       16.76       17.52      1.71 o 
   4  10   0       78.48       78.73      3.78 o 
   5  10   0      141.14      157.43      5.02 o 
   6  10   0        0.39        2.25      1.51 o 
   7  10   0       40.16       48.10      3.44 o 
   8  10   0       15.50       14.89      3.32 o 
   9  10   0       11.57       13.13      2.41 o 
   1  11   0       81.00       88.85      3.01 o 
   2  11   0        0.03       -1.23      1.42 o 
   3  11   0       23.64       28.66      1.95 o 
   4  11   0        9.33        4.48      3.10 o 
   5  11   0        9.19        8.24      3.48 o 
   6  11   0        6.78       16.38      4.10 o 
   7  11   0        6.33        1.98      3.75 o 
   0  12   0       20.91       17.22      2.46 o 
   1  12   0       12.07       15.33      1.51 o 
   2  12   0       13.79       13.90      3.05 o 
   3  12   0       15.54       14.27      3.30 o 
   4  12   0        1.67        0.29      2.94 o 
   5  12   0        0.00        4.05      3.05 o 
   1  13   0        1.77        1.45      1.86 o 
   2  13   0        0.56        0.25      2.12 o 
 -14   1   1        9.77       11.02      1.97 o 
 -13   1   1        0.06        0.97      2.31 o 
 -12   1   1        0.05        0.89      1.52 o 
 -11   1   1       75.85       71.86      2.88 o 
 -10   1   1        0.07       -1.02      1.02 o 
  -9   1   1       66.56       61.49      2.21 o 
  -8   1   1      250.43      242.97      4.21 o 
  -7   1   1      316.11      329.26      4.92 o 
  -6   1   1       11.64        3.89      0.62 o 
  -5   1   1      102.32       88.48      1.62 o 
  -4   1   1      333.13      312.69      3.80 o 
  -3   1   1        4.92        5.02      0.34 o 
  -2   1   1     7237.97     7282.17     63.59 o 
  -1   1   1     6749.56     6493.92     58.72 o 
   0   1   1     1097.34      947.65     21.04 o 
   1   1   1     9376.39     8809.54     78.98 o 
   2   1   1    10925.41    10279.90     74.58 o 
   3   1   1        0.47        0.17      0.32 o 
   4   1   1       33.14       17.69      0.69 o 
   5   1   1      920.74      929.76     10.12 o 
   6   1   1      345.13      310.33      4.58 o 
   7   1   1      851.13      779.97      9.82 o 
   8   1   1      121.77      108.80      2.81 o 
   9   1   1        2.20        0.56      1.05 o 
  10   1   1        0.01        0.31      1.08 o 
  11   1   1        0.19       -1.23      1.23 o 
  12   1   1       52.21       58.00      2.89 o 
  13   1   1       17.19       26.64      2.68 o 
 -13   2   1        2.53        3.39      1.58 o 
 -12   2   1        0.20       -1.14      1.45 o 
 -11   2   1        0.00       -0.86      1.29 o 
 -10   2   1       11.35       12.98      1.56 o 
  -9   2   1       62.96       51.76      2.01 o 
  -8   2   1      166.34      150.55      3.15 o 
  -7   2   1      332.73      324.44      5.66 o 
  -6   2   1     1028.59     1124.00     10.69 o 
  -5   2   1      696.59      763.52      8.33 o 
  -4   2   1      142.05      127.58      1.98 o 
  -3   2   1     1286.90     1197.36     13.20 o 
  -2   2   1     2972.88     3009.08     26.64 o 
  -1   2   1    15301.22    14259.95    119.96 o 
   0   2   1     5982.64     5846.32     44.76 o 
   1   2   1     4240.33     4332.77     32.87 o 
   2   2   1     2386.88     2708.57     23.79 o 
   3   2   1      325.08      344.14      4.09 o 
   4   2   1      494.12      476.53      4.90 o 
   5   2   1      284.10      284.78      3.95 o 
   6   2   1       63.07       58.55      2.15 o 
   7   2   1      319.06      313.58      4.88 o 
   8   2   1      193.83      186.48      4.62 o 
   9   2   1       17.22       15.93      1.45 o 
  10   2   1       49.39       43.45      2.28 o 
  11   2   1        0.00       -1.29      1.29 o 
  12   2   1        2.08        2.10      1.56 o 
  13   2   1        0.01        1.70      2.30 o 
 -13   3   1        1.26        2.53      1.62 o 
 -12   3   1       30.24       33.14      2.10 o 
 -11   3   1        2.96        1.29      1.28 o 
 -10   3   1       25.59       25.71      2.20 o 
  -9   3   1       10.19        4.52      1.25 o 
  -8   3   1       87.39       97.30      2.38 o 
  -7   3   1      320.31      341.49      5.16 o 
  -6   3   1       84.19       83.85      2.17 o 
  -5   3   1       89.46      114.16      2.05 o 
  -4   3   1      590.40      523.80     11.41 o 
  -3   3   1       96.20      165.80      2.43 o 
  -2   3   1     1363.55     1484.27     14.21 o 
  -1   3   1     6615.30     6548.31     57.43 o 
   0   3   1      117.59      154.56      1.83 o 
   1   3   1     4605.23     4352.84     40.67 o 
   2   3   1     1424.65     1495.51     13.40 o 
   3   3   1      333.13      391.24      4.20 o 
   4   3   1      366.66      339.65      3.65 o 
   5   3   1      342.55      372.69      4.38 o 
   6   3   1       30.73       37.52      1.56 o 
   7   3   1       74.76       79.92      2.32 o 
   8   3   1        0.98        0.14      1.12 o 
   9   3   1      180.40      177.91      4.82 o 
  10   3   1        0.75        2.67      1.57 o 
  11   3   1       24.08       25.55      2.44 o 
  12   3   1       13.06       16.89      2.48 o 
  13   3   1        2.45        2.50      2.08 o 
 -13   4   1        1.99        1.63      2.14 o 
 -12   4   1        0.28       -0.71      1.80 o 
 -11   4   1       26.05       21.24      3.11 o 
 -10   4   1        1.16        0.48      0.98 o 
  -9   4   1        0.27       -0.91      0.91 o 
  -8   4   1        4.69        4.86      1.28 o 
  -7   4   1       59.71       61.34      2.20 o 
  -6   4   1      579.63      617.24      8.75 o 
  -5   4   1       47.03       66.52      1.89 o 
  -4   4   1       32.35       22.65      0.92 o 
  -3   4   1      741.90      852.93      8.58 o 
  -2   4   1      203.78      191.27      2.16 o 
  -1   4   1      733.36      717.54      7.25 o 
   0   4   1      604.42      646.11      6.59 o 
   1   4   1     1074.86     1143.21     12.18 o 
   2   4   1     1273.03     1262.64     14.50 o 
   3   4   1       65.07      120.75      2.22 o 
   4   4   1      310.50      318.67      3.75 o 
   5   4   1      123.43      145.24      2.26 o 
   6   4   1       28.62       25.99      1.24 o 
   7   4   1      119.45      113.35      2.42 o 
   8   4   1       49.72       41.37      1.86 o 
   9   4   1       17.33       23.54      2.40 o 
  10   4   1       13.16       16.87      1.65 o 
  11   4   1        7.18       12.04      1.69 o 
  12   4   1        6.25        2.83      1.30 o 
  13   4   1        0.01        1.86      1.57 o 
 -13   5   1        0.22       -0.18      2.31 o 
 -12   5   1        1.83        2.41      2.58 o 
 -11   5   1       13.73       23.70      2.44 o 
 -10   5   1       38.07       34.88      3.30 o 
  -9   5   1        5.20        5.49      1.40 o 
  -8   5   1        2.25        0.92      1.21 o 
  -7   5   1        8.66       10.16      1.46 o 
  -6   5   1      114.91      122.65      3.62 o 
  -5   5   1       12.38       14.36      1.13 o 
  -4   5   1      124.68      124.86      2.27 o 
  -3   5   1      769.40      833.80      8.51 o 
  -2   5   1     1377.34     1467.20     12.84 o 
  -1   5   1       12.67       12.21      0.68 o 
   0   5   1        0.84        0.31      0.49 o 
   1   5   1      191.23      208.25      2.60 o 
   2   5   1      241.13      248.61      3.17 o 
   3   5   1      281.41      283.18      3.31 o 
   4   5   1      171.04      180.53      2.88 o 
   5   5   1       78.84       77.73      2.05 o 
   6   5   1      308.28      279.78      4.99 o 
   7   5   1        0.01        0.29      1.04 o 
   8   5   1       12.83       15.92      1.54 o 
   9   5   1        1.84        0.48      1.48 o 
  10   5   1       18.48       19.09      2.16 o 
  11   5   1       66.41       82.19      4.32 o 
  12   5   1       26.38       29.52      3.24 o 
 -12   6   1        0.92       -0.08      2.12 o 
 -11   6   1        5.90        5.96      2.15 o 
 -10   6   1       17.28       16.61      3.95 o 
  -9   6   1        0.70       -0.84      1.23 o 
  -8   6   1       82.51       85.17      3.18 o 
  -7   6   1       29.53       27.63      1.89 o 
  -6   6   1       50.89       41.01      1.79 o 
  -5   6   1      116.30      121.02      3.05 o 
  -4   6   1        0.21        0.69      0.85 o 
  -3   6   1      232.20      229.28      3.22 o 
  -2   6   1      106.70       94.35      1.80 o 
  -1   6   1       58.50       56.24      2.00 o 
   0   6   1      428.81      430.59      4.84 o 
   1   6   1       51.89       61.30      1.52 o 
   2   6   1        6.14        7.30      0.69 o 
   3   6   1      269.60      289.94      5.53 o 
   4   6   1       76.10       93.09      2.05 o 
   5   6   1      800.95      831.19     11.07 o 
   6   6   1      206.15      186.26      4.35 o 
   7   6   1      108.81      106.66      3.10 o 
   8   6   1       49.14       42.81      2.74 o 
   9   6   1        0.64        0.35      1.67 o 
  10   6   1        0.20        1.36      1.86 o 
  11   6   1       16.76       23.88      2.89 o 
  12   6   1        0.73        4.38      2.44 o 
 -12   7   1        1.00       -0.80      2.49 o 
 -11   7   1        7.26        4.35      2.85 o 
 -10   7   1       11.76       14.34      2.36 o 
  -9   7   1       10.32       11.74      2.43 o 
  -8   7   1        4.39        2.76      1.52 o 
  -7   7   1        1.29        0.07      1.33 o 
  -6   7   1       43.32       54.17      2.65 o 
  -5   7   1       53.57       54.83      2.20 o 
  -4   7   1      137.72      131.44      2.79 o 
  -3   7   1       99.55       98.34      2.12 o 
  -2   7   1      181.31      184.29      2.82 o 
  -1   7   1       23.59       19.65      0.87 o 
   0   7   1      252.47      249.17      3.26 o 
   1   7   1      155.33      147.73      2.34 o 
   2   7   1       95.98      109.10      2.13 o 
   3   7   1        3.36        5.45      0.82 o 
   4   7   1        0.40        1.12      0.89 o 
   5   7   1       14.81       20.53      1.88 o 
   6   7   1        0.62        2.49      1.30 o 
   7   7   1       40.36       43.16      2.46 o 
   8   7   1      108.67      115.17      3.85 o 
   9   7   1        5.83        2.53      2.23 o 
  10   7   1       11.56       12.80      3.01 o 
  11   7   1        8.43       12.28      3.06 o 
 -11   8   1       18.14       16.04      3.01 o 
 -10   8   1       56.34       57.39      4.19 o 
  -9   8   1        0.03       -0.42      1.81 o 
  -8   8   1        0.42       -0.83      1.49 o 
  -7   8   1        9.64        5.97      1.60 o 
  -6   8   1        0.68       -1.17      1.17 o 
  -5   8   1       43.68       40.10      1.89 o 
  -4   8   1      214.95      199.45      4.03 o 
  -3   8   1        3.11        4.35      1.26 o 
  -2   8   1        0.16        1.79      1.07 o 
  -1   8   1        4.60        3.61      0.84 o 
   0   8   1       11.24       11.89      1.01 o 
   1   8   1        7.20       10.31      1.03 o 
   2   8   1      294.44      283.61      4.87 o 
   3   8   1        5.12        4.78      1.08 o 
   4   8   1       14.69       15.62      1.71 o 
   5   8   1       37.30       31.16      2.78 o 
   6   8   1        0.60        1.98      1.95 o 
   7   8   1       52.74       41.14      3.32 o 
   8   8   1        4.86        3.51      1.81 o 
   9   8   1        8.25        7.60      2.47 o 
  10   8   1       22.69       27.38      3.38 o 
  11   8   1        8.27        8.80      3.00 o 
 -10   9   1        0.80       -0.28      2.01 o 
  -9   9   1        9.38        4.93      2.08 o 
  -8   9   1        6.64       10.16      2.12 o 
  -7   9   1        0.27        0.22      1.41 o 
  -6   9   1        2.82        4.08      1.43 o 
  -5   9   1       67.67       56.78      2.55 o 
  -4   9   1        6.16        7.38      1.01 o 
  -3   9   1       67.31       79.76      2.23 o 
  -2   9   1      178.66      166.68      3.28 o 
  -1   9   1      118.73      119.43      2.74 o 
   0   9   1       31.86       26.86      1.69 o 
   1   9   1      142.88      153.45      3.95 o 
   2   9   1        7.45        3.66      1.18 o 
   3   9   1       80.91       74.14      3.04 o 
   4   9   1       82.13       81.79      3.27 o 
   5   9   1        0.07        0.23      1.40 o 
   6   9   1       95.76       69.77      3.30 o 
   7   9   1        6.89        9.39      1.93 o 
   8   9   1       46.79       54.19      3.84 o 
   9   9   1       10.62        5.88      2.35 o 
  10   9   1       20.60       15.47      4.39 o 
  -9  10   1       21.91       25.31      4.33 o 
  -8  10   1        4.21        8.00      1.76 o 
  -7  10   1       23.58       24.49      3.38 o 
  -6  10   1       25.05       23.14      1.70 o 
  -5  10   1        5.87        5.90      2.43 o 
  -4  10   1        3.90        6.88      4.68 o 
  -3  10   1        3.60        2.79      2.07 o 
  -2  10   1        2.86        0.95      1.24 o 
  -1  10   1      119.50      123.85      3.40 o 
   0  10   1        1.71        2.87      1.19 o 
   1  10   1        1.03        2.03      1.15 o 
   2  10   1       16.57       15.28      1.61 o 
   3  10   1        0.00       -0.77      1.31 o 
   4  10   1       51.93       53.05      4.61 o 
   5  10   1        8.21       12.51      3.06 o 
   6  10   1       20.19       18.12      2.38 o 
   7  10   1       32.48       33.33      2.95 o 
   8  10   1        4.26        3.10      2.12 o 
   9  10   1       58.06       66.22     11.15 o 
  -7  11   1       17.69       18.97      4.73 o 
  -6  11   1       11.15       13.40      4.25 o 
  -5  11   1        4.69        5.00      3.28 o 
  -4  11   1        5.09        1.23      2.93 o 
  -3  11   1       32.15       31.18      3.35 o 
  -2  11   1        3.39        1.17      1.85 o 
  -1  11   1       26.02       28.97      2.77 o 
   0  11   1      112.65       98.08      3.09 o 
   1  11   1       38.16       45.45      2.70 o 
   2  11   1        7.04        8.55      1.50 o 
   3  11   1       26.23       30.48      2.37 o 
   4  11   1       66.44       68.74      3.84 o 
   5  11   1        0.01       -1.65      1.65 o 
   6  11   1       35.20       32.33      2.66 o 
   7  11   1        6.51        7.42      2.01 o 
  -6  12   1        0.04       -0.48      3.23 o 
  -5  12   1        0.28       -0.98      2.93 o 
  -4  12   1        2.89        6.57      3.12 o 
  -3  12   1        2.30       -2.52      2.52 o 
  -2  12   1       19.95       24.00      3.57 o 
  -1  12   1        0.22       -1.12      2.37 o 
   0  12   1       33.74       35.59      3.46 o 
   1  12   1        1.23        1.03      1.31 o 
   2  12   1        7.27        5.06      1.51 o 
   3  12   1        4.82        1.97      2.13 o 
   4  12   1        2.46       -2.50      2.50 o 
   5  12   1        5.81        8.65      3.44 o 
  -2  13   1       26.41       27.67      3.82 o 
  -1  13   1        8.58       16.18      2.93 o 
   0  13   1       17.65       19.09      2.62 o 
   2  13   1        1.76        1.80      1.84 o 
 -14   0   2        4.65        3.41      2.15 o 
 -13   0   2        0.00       -0.82      1.83 o 
 -12   0   2        1.06       -1.38      2.01 o 
 -11   0   2        8.74        8.64      2.03 o 
 -10   0   2       78.74       64.84      3.38 o 
  -9   0   2      391.78      371.87      8.19 o 
  -8   0   2      602.54      534.70     10.33 o 
  -7   0   2        4.94        9.91      1.36 o 
  -6   0   2      457.65      449.92      8.43 o 
  -5   0   2     1804.76     1897.84     31.69 o 
  -4   0   2      819.78      747.96      8.69 o 
  -3   0   2     7720.61     7980.77     84.89 o 
  -2   0   2      574.67      586.74      5.70 o 
  -1   0   2        1.38       -0.05      0.77 o 
   0   0   2      117.96      108.10      8.21 o 
   1   0   2     3064.68     3206.58     34.37 o 
   2   0   2    18667.79    17078.32    181.80 o 
   3   0   2     2041.78     1857.31     24.18 o 
   4   0   2       25.77       11.57      1.34 o 
   5   0   2      549.70      506.03      9.18 o 
   6   0   2      368.70      395.83      7.84 o 
   7   0   2      249.76      223.96      5.50 o 
   8   0   2       32.10       33.72      2.39 o 
   9   0   2      263.86      281.49      7.06 o 
  10   0   2       20.91       26.02      3.39 o 
  11   0   2        4.30        5.73      2.00 o 
  12   0   2       75.38       84.36      5.34 o 
  13   0   2        2.66        3.95      3.66 o 
 -14   1   2        1.55        0.53      1.58 o 
 -13   1   2        3.21        4.14      1.59 o 
 -12   1   2        6.19        7.89      1.81 o 
 -11   1   2        1.61       -0.65      1.28 o 
 -10   1   2        7.88        4.53      1.23 o 
  -9   1   2       15.58       11.80      1.53 o 
  -8   1   2      125.02      132.80      2.93 o 
  -7   1   2       50.81       49.26      1.32 o 
  -6   1   2       52.82       65.07      1.36 o 
  -5   1   2       59.82       49.73      1.59 o 
  -4   1   2     2520.70     2770.94     27.84 o 
  -3   1   2     1200.34     1264.30     10.25 o 
  -2   1   2     2398.62     2455.08     19.64 o 
  -1   1   2     2154.84     2220.96     17.51 o 
   0   1   2       17.24       15.23      0.29 o 
   1   1   2     4582.30     4497.04     35.58 o 
   2   1   2      490.16      518.25      4.09 o 
   3   1   2       69.11       63.35      1.16 o 
   4   1   2      501.55      512.92      5.50 o 
   5   1   2      124.99      117.22      2.31 o 
   6   1   2       32.77       21.86      1.18 o 
   7   1   2        0.74        2.76      0.94 o 
   8   1   2      241.83      234.95      4.29 o 
   9   1   2       31.24       32.79      1.81 o 
  10   1   2       27.21       28.15      1.83 o 
  11   1   2        0.17       -0.44      1.33 o 
  12   1   2        9.65       15.75      2.42 o 
  13   1   2        0.14        4.57      1.97 o 
 -14   2   2        0.03       -1.20      1.49 o 
 -13   2   2        1.58        0.47      1.95 o 
 -12   2   2        1.19        0.84      1.32 o 
 -11   2   2        2.47        2.41      1.41 o 
 -10   2   2        1.27       -0.25      1.15 o 
  -9   2   2        0.22       -0.95      0.95 o 
  -8   2   2       73.00       72.70      2.04 o 
  -7   2   2      256.26      248.42      3.18 o 
  -6   2   2        2.12        1.48      0.71 o 
  -5   2   2     1667.94     1735.04     17.84 o 
  -4   2   2      697.72      856.49      9.65 o 
  -3   2   2      108.73      148.52      2.21 o 
  -2   2   2     5546.64     5539.90     48.69 o 
  -1   2   2      230.61      255.25      2.52 o 
   0   2   2     3987.41     4084.47     28.90 o 
   1   2   2     6189.07     6038.27     45.70 o 
   2   2   2     6893.67     7145.27     56.00 o 
   3   2   2      600.19      522.00      5.51 o 
   4   2   2     1724.98     1822.63     18.80 o 
   5   2   2       52.94       49.11      1.41 o 
   6   2   2     2716.59     2698.19     29.80 o 
   7   2   2      198.35      185.34      3.51 o 
   8   2   2       89.69       84.39      2.51 o 
   9   2   2      654.31      642.51      8.93 o 
  10   2   2       35.72       31.74      1.88 o 
  11   2   2       12.58        7.18      1.61 o 
  12   2   2       10.40       11.32      1.93 o 
  13   2   2        0.04        0.57      3.11 o 
 -13   3   2       13.70       18.29      1.64 o 
 -12   3   2       13.32       17.38      1.70 o 
 -11   3   2        0.24       -0.27      1.25 o 
 -10   3   2        6.51        3.75      1.05 o 
  -9   3   2        4.08       -0.83      0.83 o 
  -8   3   2       56.12       56.61      1.60 o 
  -7   3   2      236.65      269.41      3.52 o 
  -6   3   2       67.26       51.53      1.18 o 
  -5   3   2      411.35      429.96      8.12 o 
  -4   3   2     3733.14     4129.63     48.88 o 
  -3   3   2       36.12       28.38      0.73 o 
  -2   3   2     2124.34     2226.06     22.55 o 
  -1   3   2     3604.74     3717.90     37.24 o 
   0   3   2       21.71       28.12      0.63 o 
   1   3   2      719.99      666.99      5.42 o 
   2   3   2       50.15       52.90      0.99 o 
   3   3   2      328.31      335.47      3.36 o 
   4   3   2       99.55      100.45      1.44 o 
   5   3   2       34.75       29.82      1.37 o 
   6   3   2     1777.06     1701.89     19.53 o 
   7   3   2        0.05        1.46      1.14 o 
   8   3   2      471.63      442.56      7.31 o 
   9   3   2        0.03        1.41      1.41 o 
  10   3   2        7.88        8.23      1.82 o 
  11   3   2        1.96        7.91      1.96 o 
  12   3   2       37.92       53.70      3.37 o 
  13   3   2        2.34        0.62      2.12 o 
 -13   4   2        2.35        4.76      2.14 o 
 -12   4   2       11.24        9.80      2.11 o 
 -11   4   2       32.19       33.53      3.19 o 
 -10   4   2       31.21       27.22      2.21 o 
  -9   4   2        0.86       -0.72      1.09 o 
  -8   4   2       94.37       95.34      3.22 o 
  -7   4   2       55.12       48.73      1.97 o 
  -6   4   2       28.37       29.98      1.66 o 
  -5   4   2      490.05      481.41      9.86 o 
  -4   4   2      740.83      818.99     10.05 o 
  -3   4   2     1141.71     1235.97     12.09 o 
  -2   4   2      103.86      119.77      1.68 o 
  -1   4   2      973.47     1117.13     10.34 o 
   0   4   2      101.57      114.77      3.73 o 
   1   4   2      381.24      411.58      4.22 o 
   2   4   2      753.74      794.37      7.13 o 
   3   4   2        6.88        3.86      0.44 o 
   4   4   2      676.46      667.82      6.25 o 
   5   4   2      785.36      781.71      6.99 o 
   6   4   2       87.98       89.85      1.73 o 
   7   4   2        3.47        6.74      1.10 o 
   8   4   2        2.82        1.79      1.17 o 
   9   4   2       14.13       13.52      1.61 o 
  10   4   2       64.07       62.18      2.56 o 
  11   4   2       10.07        9.36      1.72 o 
  12   4   2       19.07       19.76      2.21 o 
  13   4   2       26.19       27.53      1.96 o 
 -13   5   2        0.14       -2.21      2.21 o 
 -12   5   2        3.93        1.57      1.93 o 
 -11   5   2        0.07       -1.53      1.58 o 
 -10   5   2       36.49       35.82      2.26 o 
  -9   5   2        8.90        8.84      1.46 o 
  -8   5   2       33.53       33.11      2.12 o 
  -7   5   2       61.04       70.06      2.68 o 
  -6   5   2      223.06      197.17      6.15 o 
  -5   5   2       17.14       15.38      0.98 o 
  -4   5   2        9.42       11.07      0.64 o 
  -3   5   2      380.52      362.18      5.27 o 
  -2   5   2       15.57       10.62      0.68 o 
  -1   5   2      314.60      300.95      3.81 o 
   0   5   2      681.62      678.35      7.03 o 
   1   5   2      540.55      498.04      5.41 o 
   2   5   2      500.78      565.55      6.12 o 
   3   5   2       34.98       31.71      1.30 o 
   4   5   2      787.53      796.39      8.46 o 
   5   5   2        2.18        3.78      0.67 o 
   6   5   2       14.62       17.20      1.07 o 
   7   5   2      157.59      170.00      3.22 o 
   8   5   2       13.59       14.20      1.30 o 
   9   5   2       12.28       11.81      1.37 o 
  10   5   2        1.94        1.44      1.34 o 
  11   5   2       10.18        8.34      1.71 o 
  12   5   2        9.59       12.26      2.75 o 
 -12   6   2        3.16       -0.91      2.21 o 
 -11   6   2        1.75        1.83      1.99 o 
 -10   6   2        0.24       -1.53      1.63 o 
  -9   6   2       16.97       20.65      1.79 o 
  -8   6   2       11.70       15.92      1.71 o 
  -7   6   2        0.20       -0.14      1.11 o 
  -6   6   2       48.43       38.64      1.83 o 
  -5   6   2       15.17       14.91      1.12 o 
  -4   6   2      159.08      165.73      3.41 o 
  -3   6   2        9.55        7.55      0.72 o 
  -2   6   2       13.89       14.72      0.86 o 
  -1   6   2      213.12      213.79      2.93 o 
   0   6   2      264.95      288.53      3.73 o 
   1   6   2      246.21      268.80      3.38 o 
   2   6   2      819.96      820.43      8.57 o 
   3   6   2      538.98      541.17      7.02 o 
   4   6   2       64.61       50.75      1.60 o 
   5   6   2       68.83       54.31      1.91 o 
   6   6   2       11.99       12.33      1.33 o 
   7   6   2      151.80      168.14      8.59 o 
   8   6   2       70.13       83.97      3.73 o 
   9   6   2       73.39       61.75      3.45 o 
  10   6   2        9.67       19.97      2.80 o 
  11   6   2        0.48       -0.69      2.07 o 
  12   6   2       36.96       42.86      4.54 o 
 -12   7   2        4.88       -1.75      2.61 o 
 -11   7   2       14.79       11.67      3.06 o 
 -10   7   2        3.55        2.25      1.91 o 
  -9   7   2       21.01       22.22      2.34 o 
  -8   7   2       10.74       10.36      2.00 o 
  -7   7   2       22.66       14.21      2.22 o 
  -6   7   2       18.06       19.40      2.33 o 
  -5   7   2        3.32        2.55      0.80 o 
  -4   7   2       20.58       18.13      1.00 o 
  -3   7   2       71.24       72.35      2.04 o 
  -2   7   2      192.11      185.17      2.78 o 
  -1   7   2       67.17       57.20      1.38 o 
   0   7   2       46.83       42.72      1.23 o 
   1   7   2       13.58       18.13      0.94 o 
   2   7   2       38.35       41.59      1.30 o 
   3   7   2      479.17      510.07      6.81 o 
   4   7   2       22.97       25.82      1.92 o 
   5   7   2      180.39      153.08      3.95 o 
   6   7   2      111.82       90.53      3.14 o 
   7   7   2      109.82       99.52      3.94 o 
   8   7   2       27.03       32.41      2.70 o 
   9   7   2        1.17        2.32      1.94 o 
  10   7   2        0.98       -1.58      2.35 o 
  11   7   2        2.04        3.66      2.72 o 
 -11   8   2        4.45        4.17      2.44 o 
 -10   8   2       23.79       29.03      4.28 o 
  -9   8   2        6.27        5.17      1.96 o 
  -8   8   2       14.93       11.95      1.84 o 
  -7   8   2        9.55       10.37      1.61 o 
  -6   8   2       19.12       22.20      1.96 o 
  -5   8   2       43.48       47.85      1.73 o 
  -4   8   2        7.09       13.96      1.22 o 
  -3   8   2       43.92       32.89      1.80 o 
  -2   8   2      412.93      391.13      6.80 o 
  -1   8   2      260.45      248.91      4.20 o 
   0   8   2     1065.30     1004.30     13.20 o 
   1   8   2       59.55       64.37      1.87 o 
   2   8   2      379.58      339.08      5.58 o 
   3   8   2        0.48        0.43      1.20 o 
   4   8   2      573.19      578.16     11.16 o 
   5   8   2        6.59        4.26      1.54 o 
   6   8   2        1.96        0.71      1.50 o 
   7   8   2       11.31        8.07      2.37 o 
   8   8   2       10.91       12.56      2.47 o 
   9   8   2       10.59        6.55      3.68 o 
  10   8   2       15.84       11.04      2.90 o 
 -10   9   2        0.29       -1.78      1.78 o 
  -9   9   2        0.10        1.16      1.68 o 
  -8   9   2        1.14        0.87      1.72 o 
  -7   9   2       18.05       20.03      2.84 o 
  -6   9   2       33.99       37.42      2.15 o 
  -5   9   2       22.38       30.74      5.74 o 
  -4   9   2        8.82       13.87      2.46 o 
  -3   9   2        5.81        2.56      1.92 o 
  -2   9   2       33.42       33.51      2.57 o 
  -1   9   2       14.96       13.22      0.97 o 
   0   9   2       26.79       29.44      1.39 o 
   1   9   2        5.67        6.35      1.44 o 
   2   9   2        6.66        6.53      1.57 o 
   3   9   2       25.11       34.92      2.51 o 
   4   9   2       41.86       36.41      2.81 o 
   5   9   2       65.58       68.84      4.14 o 
   6   9   2        0.26        0.16      1.53 o 
   7   9   2       25.91       23.39      2.41 o 
   8   9   2       11.89       16.62      2.73 o 
   9   9   2        4.24        7.39      2.56 o 
  10   9   2        0.46       -2.62      2.91 o 
  -9  10   2        0.01       -2.09      3.80 o 
  -8  10   2        0.02        0.34      3.76 o 
  -7  10   2       37.20       43.10      5.64 o 
  -6  10   2        8.87        5.93      2.48 o 
  -5  10   2       11.41        9.61      2.67 o 
  -4  10   2       65.99       67.31      7.18 o 
  -3  10   2        8.92       13.45      2.63 o 
  -2  10   2       88.57       90.18      4.93 o 
  -1  10   2       10.18       10.61      2.27 o 
   0  10   2       57.59       57.91      2.29 o 
   1  10   2       36.74       39.58      3.16 o 
   2  10   2        3.13        1.43      1.20 o 
   3  10   2       10.31       12.02      1.73 o 
   4  10   2        1.75        1.76      1.50 o 
   5  10   2       50.55       52.18      2.99 o 
   6  10   2        3.02        4.50      2.70 o 
   7  10   2       40.52       45.78      5.94 o 
   8  10   2        0.59        3.93      2.19 o 
  -7  11   2        9.46        1.68      3.96 o 
  -6  11   2        5.08        7.37      3.68 o 
  -5  11   2        3.41        4.76      3.39 o 
  -4  11   2        8.86        9.12      3.41 o 
  -3  11   2       10.64        9.92      2.60 o 
  -2  11   2        3.71        4.56      3.42 o 
  -1  11   2       27.12       24.73      2.64 o 
   0  11   2        2.23        2.56      2.66 o 
   1  11   2       19.70       24.17      2.13 o 
   2  11   2        1.12        0.18      1.26 o 
   3  11   2       31.50       32.23      4.51 o 
   4  11   2       14.49       19.19      2.26 o 
   5  11   2        7.11        0.82      1.84 o 
   6  11   2       18.79       16.74      2.47 o 
   7  11   2        2.97        5.16      2.06 o 
  -6  12   2       10.80       11.95      4.17 o 
  -5  12   2        6.93       19.07      4.16 o 
  -4  12   2        2.50        4.87      3.05 o 
  -3  12   2       18.26       19.57      3.76 o 
  -2  12   2       19.16       14.45      3.48 o 
  -1  12   2        1.99        2.46      2.66 o 
   0  12   2       34.97       37.16      3.94 o 
   1  12   2        5.92        6.78      2.55 o 
   2  12   2        1.98        2.57      1.43 o 
   3  12   2        5.66        6.76      1.75 o 
   4  12   2       13.86       10.32      1.99 o 
   5  12   2        1.66        1.01      1.97 o 
  -2  13   2       57.66       64.85      5.58 o 
  -1  13   2        6.12        3.25      2.68 o 
   0  13   2        0.62        2.11      2.27 o 
   1  13   2       19.74       17.16      2.73 o 
   2  13   2       17.31       17.66      2.43 o 
 -14   1   3       10.09       12.18      1.91 o 
 -13   1   3        0.15       -0.03      1.30 o 
 -12   1   3        0.76        0.25      1.28 o 
 -11   1   3       48.87       51.19      2.13 o 
 -10   1   3      153.75      135.97      3.56 o 
  -9   1   3      185.09      193.90      3.81 o 
  -8   1   3      327.27      318.70      4.62 o 
  -7   1   3        9.61        9.61      0.70 o 
  -6   1   3       19.26       27.45      1.09 o 
  -5   1   3      593.56      705.11      6.76 o 
  -4   1   3       11.30        2.93      0.34 o 
  -3   1   3     1865.45     1821.21     13.87 o 
  -2   1   3     2353.92     2426.86     17.75 o 
  -1   1   3       30.97       23.28      0.70 o 
   0   1   3     1808.14     1866.66     13.79 o 
   1   1   3      405.34      391.61      3.40 o 
   2   1   3     1674.95     1718.12     16.16 o 
   3   1   3       77.41       94.01      1.36 o 
   4   1   3     4092.06     4120.41     40.87 o 
   5   1   3        5.15       -0.44      0.59 o 
   6   1   3       66.81       82.61      2.14 o 
   7   1   3       23.41       19.66      1.34 o 
   8   1   3     1284.37     1261.33     15.32 o 
   9   1   3       12.78       14.23      1.49 o 
  10   1   3        6.74        4.71      1.31 o 
  11   1   3        0.13        1.37      1.47 o 
  12   1   3        2.62       -0.20      2.74 o 
  13   1   3        0.11       -0.41      1.88 o 
 -14   2   3        0.03        1.01      1.46 o 
 -13   2   3        2.85        3.52      1.50 o 
 -12   2   3        6.70        3.99      1.67 o 
 -11   2   3       11.73       14.57      1.47 o 
 -10   2   3       99.68       96.56      2.68 o 
  -9   2   3       29.55       27.82      1.34 o 
  -8   2   3       21.68       26.99      1.16 o 
  -7   2   3       53.96       56.52      1.29 o 
  -6   2   3      291.80      280.03      4.41 o 
  -5   2   3     1373.63     1421.16     14.55 o 
  -4   2   3      417.01      446.20      5.45 o 
  -3   2   3     1169.34     1181.79     13.06 o 
  -2   2   3     4516.70     4770.76     37.93 o 
  -1   2   3     8651.16     8543.65     69.97 o 
   0   2   3     5271.92     5245.43     36.96 o 
   1   2   3     3161.98     3303.87     25.03 o 
   2   2   3      415.56      379.48      3.64 o 
   3   2   3      392.30      396.96      4.39 o 
   4   2   3      588.70      686.49      7.71 o 
   5   2   3      521.01      515.03      6.69 o 
   6   2   3       62.16       46.74      1.99 o 
   7   2   3      313.63      308.58      4.97 o 
   8   2   3      161.74      172.95      3.61 o 
   9   2   3      197.04      209.84      4.28 o 
  10   2   3        0.37        0.12      1.16 o 
  11   2   3       50.10       51.93      2.71 o 
  12   2   3       16.83       24.05      2.63 o 
  13   2   3        7.53        3.18      2.11 o 
 -13   3   3        0.17       -0.26      2.05 o 
 -12   3   3       15.54       16.05      1.52 o 
 -11   3   3        0.79        0.73      1.02 o 
 -10   3   3        1.95        0.15      0.91 o 
  -9   3   3        0.30        0.15      0.81 o 
  -8   3   3      157.29      148.14      2.94 o 
  -7   3   3       15.43       15.53      1.06 o 
  -6   3   3       17.01       20.27      1.18 o 
  -5   3   3        0.00        0.82      0.91 o 
  -4   3   3        1.87        4.62      1.85 o 
  -3   3   3      397.25      410.85      4.72 o 
  -2   3   3     2288.37     2298.81     27.63 o 
  -1   3   3       56.74       84.55      1.81 o 
   0   3   3      164.70      191.33      1.85 o 
   1   3   3     2624.83     2761.99     20.31 o 
   2   3   3     1295.39     1235.48     10.17 o 
   3   3   3      613.01      683.49      5.97 o 
   4   3   3      191.50      229.00      2.82 o 
   5   3   3       14.36       17.33      1.09 o 
   6   3   3       35.14       35.91      1.74 o 
   7   3   3     1006.70      932.19     12.85 o 
   8   3   3       71.21       65.79      2.58 o 
   9   3   3       25.00       25.56      1.94 o 
  10   3   3        4.51        6.75      1.78 o 
  11   3   3       58.00       57.91      3.29 o 
  12   3   3        2.33        3.18      2.50 o 
  13   3   3        2.88        1.74      2.41 o 
 -13   4   3        7.10        9.06      2.34 o 
 -12   4   3        6.40       10.07      2.17 o 
 -11   4   3        4.28        6.86      1.85 o 
 -10   4   3       12.70       13.65      1.69 o 
  -9   4   3        3.37       -0.51      1.16 o 
  -8   4   3      121.57      109.00      3.70 o 
  -7   4   3      253.75      255.75      4.17 o 
  -6   4   3       23.30       20.18      1.24 o 
  -5   4   3      122.09      116.44      2.38 o 
  -4   4   3       24.30       18.39      0.89 o 
  -3   4   3      160.44      149.66      2.13 o 
  -2   4   3      126.33      107.55      2.11 o 
  -1   4   3      589.12      575.68      6.50 o 
   0   4   3       58.90       36.44      0.77 o 
   1   4   3      598.53      555.85      5.01 o 
   2   4   3      735.03      785.52      6.49 o 
   3   4   3       89.96       97.75      1.43 o 
   4   4   3        0.07       -0.28      0.45 o 
   5   4   3      357.24      349.48      3.78 o 
   6   4   3      857.54      884.14      9.30 o 
   7   4   3      323.58      299.28      4.28 o 
   8   4   3       63.02       68.49      2.46 o 
   9   4   3        0.17        0.60      1.20 o 
  10   4   3       22.81       23.66      1.92 o 
  11   4   3       62.87       72.75      4.40 o 
  12   4   3        9.54       17.03      2.22 o 
 -13   5   3        2.95        1.64      2.47 o 
 -12   5   3        2.37        5.08      2.02 o 
 -11   5   3        5.10        1.28      1.57 o 
 -10   5   3        4.37        7.36      1.59 o 
  -9   5   3       49.56       56.76      2.72 o 
  -8   5   3       84.37       83.68      3.08 o 
  -7   5   3      138.62      125.86      3.08 o 
  -6   5   3       45.45       53.11      2.01 o 
  -5   5   3      223.10      225.30      3.71 o 
  -4   5   3       34.97       39.85      1.06 o 
  -3   5   3        1.21        0.71      0.75 o 
  -2   5   3      729.43      792.15     12.40 o 
  -1   5   3      178.84      202.38      2.94 o 
   0   5   3      307.17      326.30      3.73 o 
   1   5   3     1770.78     1828.71     16.65 o 
   2   5   3      869.04      921.29      8.88 o 
   3   5   3      160.04      148.15      2.10 o 
   4   5   3      168.18      189.90      2.23 o 
   5   5   3      225.26      229.50      2.75 o 
   6   5   3      140.48      148.77      2.47 o 
   7   5   3      621.10      587.55      8.56 o 
   8   5   3        0.41       -0.26      1.19 o 
   9   5   3       11.71       11.80      1.57 o 
  10   5   3        9.78        7.80      1.61 o 
  11   5   3       10.14       11.34      1.79 o 
  12   5   3        5.00        9.36      3.77 o 
 -12   6   3        0.04       -0.39      2.03 o 
 -11   6   3        0.01        2.00      2.36 o 
 -10   6   3        3.98        2.12      1.43 o 
  -9   6   3       35.61       25.76      2.04 o 
  -8   6   3       25.78       24.90      1.88 o 
  -7   6   3        7.64        2.97      1.23 o 
  -6   6   3       35.52       32.66      1.62 o 
  -5   6   3       82.38       93.82      2.33 o 
  -4   6   3      248.85      252.21      5.21 o 
  -3   6   3      184.03      188.94      4.16 o 
  -2   6   3      207.27      214.14      4.02 o 
  -1   6   3      508.14      521.27      7.58 o 
   0   6   3       33.31       37.58      1.61 o 
   1   6   3      179.09      183.85      2.90 o 
   2   6   3        0.85        0.62      0.50 o 
   3   6   3      114.33      115.22      2.42 o 
   4   6   3      139.04      135.93      2.60 o 
   5   6   3        1.33        1.42      0.90 o 
   6   6   3      235.09      233.73      4.28 o 
   7   6   3       88.05      105.04      3.53 o 
   8   6   3        7.79        5.29      1.70 o 
   9   6   3       31.75       32.29      2.82 o 
  10   6   3        0.30        0.77      2.39 o 
  11   6   3        0.01        2.36      2.72 o 
  12   6   3        1.51        3.76      3.02 o 
 -12   7   3        7.52        3.21      2.23 o 
 -11   7   3        6.28        9.73      2.19 o 
 -10   7   3        0.80       -0.53      2.60 o 
  -9   7   3        4.66        8.02      1.79 o 
  -8   7   3        0.79        2.21      1.37 o 
  -7   7   3       97.67       92.66      6.94 o 
  -6   7   3      113.58      110.73      2.72 o 
  -5   7   3        3.15        2.92      0.65 o 
  -4   7   3       98.42       82.28      3.39 o 
  -3   7   3      380.13      354.09      7.67 o 
  -2   7   3       87.68       88.23      2.60 o 
  -1   7   3        5.17        2.31      0.97 o 
   0   7   3      395.67      435.66      5.31 o 
   1   7   3       22.47       26.19      1.40 o 
   2   7   3      129.30      109.74      2.23 o 
   3   7   3      448.71      453.80      6.86 o 
   4   7   3        3.94       -0.10      1.03 o 
   5   7   3        1.88        2.81      2.08 o 
   6   7   3       62.45       66.83      3.26 o 
   7   7   3       87.30       89.41      3.83 o 
   8   7   3        9.68        5.41      3.44 o 
   9   7   3        4.06        2.59      1.98 o 
  10   7   3       10.99       11.82      3.90 o 
  11   7   3        0.72        3.45      3.00 o 
 -11   8   3        0.27       -1.87      1.87 o 
 -10   8   3        2.52        2.31      2.00 o 
  -9   8   3        8.97        5.09      1.87 o 
  -8   8   3        7.42        2.98      1.39 o 
  -7   8   3        0.00       -0.59      1.08 o 
  -6   8   3       24.41       25.51      1.53 o 
  -5   8   3        5.76        6.82      2.17 o 
  -4   8   3       16.80       12.28      2.34 o 
  -3   8   3       39.29       39.30      4.14 o 
  -2   8   3       17.35       15.95      3.51 o 
  -1   8   3       87.84       78.74      3.40 o 
   0   8   3        3.65        5.95      0.88 o 
   1   8   3      147.83      157.30      3.41 o 
   2   8   3        2.79        3.17      0.97 o 
   3   8   3       16.04       12.90      2.75 o 
   4   8   3       96.70       89.54      3.48 o 
   5   8   3        1.71        3.15      1.56 o 
   6   8   3       10.55       11.08      2.61 o 
   7   8   3        0.52        1.97      2.33 o 
   8   8   3        0.19       -0.81      2.06 o 
   9   8   3        9.71        4.72      2.51 o 
  10   8   3        0.65       -2.89      3.08 o 
 -10   9   3        4.32        5.19      3.28 o 
  -9   9   3        0.00        0.60      2.35 o 
  -8   9   3        5.11        1.86      3.46 o 
  -7   9   3        4.60        2.01      3.46 o 
  -6   9   3       21.56       27.93      3.28 o 
  -5   9   3       22.47       22.70      2.95 o 
  -4   9   3        8.15        9.28      2.28 o 
  -3   9   3        3.35        2.30      1.89 o 
  -2   9   3       70.45       59.57      5.03 o 
  -1   9   3       36.49       40.95      2.70 o 
   0   9   3       57.50       52.05      1.59 o 
   1   9   3       18.95       12.54      1.13 o 
   2   9   3        0.01       -1.06      1.06 o 
   3   9   3      218.62      226.75      5.70 o 
   4   9   3       84.90       70.66      3.23 o 
   5   9   3      110.50       93.53      3.98 o 
   6   9   3       15.51       11.85      2.03 o 
   7   9   3       10.06       10.47      2.02 o 
   8   9   3        1.74       -1.80      2.05 o 
   9   9   3        0.21       -0.76      2.30 o 
  -9  10   3       40.73       53.56      6.99 o 
  -8  10   3        0.25        0.21      3.78 o 
  -7  10   3       13.48       15.25      4.44 o 
  -6  10   3        2.06        4.06      2.36 o 
  -5  10   3       42.92       42.48      6.72 o 
  -4  10   3      158.75      165.29      6.72 o 
  -3  10   3        3.23        3.40      2.69 o 
  -2  10   3        0.02       -1.76      1.76 o 
  -1  10   3       43.87       36.70      2.80 o 
   0  10   3       14.36       15.25      3.96 o 
   1  10   3       20.05       19.33      1.52 o 
   2  10   3        1.87        1.57      1.21 o 
   3  10   3       20.09       18.78      1.99 o 
   4  10   3       33.58       36.36      2.51 o 
   5  10   3        1.15        1.79      1.71 o 
   6  10   3       15.18       15.83      2.95 o 
   7  10   3       51.37       52.36      3.79 o 
   8  10   3        6.17        6.93      7.48 o 
  -8  11   3        4.89        4.25      4.69 o 
  -7  11   3        1.70        2.71      3.73 o 
  -6  11   3        0.01       -3.05      3.05 o 
  -5  11   3        4.90        5.00      3.46 o 
  -4  11   3        2.59        0.96      2.24 o 
  -3  11   3       56.91       61.81      9.71 o 
  -2  11   3       41.60       35.02      3.07 o 
  -1  11   3        1.99       -0.13      1.69 o 
   0  11   3       11.01        8.92      2.01 o 
   1  11   3        0.01        0.33      1.71 o 
   2  11   3        0.51       -0.48      1.47 o 
   3  11   3        0.44       -0.21      2.05 o 
   4  11   3       40.67       37.06      2.90 o 
   5  11   3       43.08       48.39      3.30 o 
   6  11   3        4.91        3.99      1.98 o 
   7  11   3        0.00       -0.63      1.91 o 
  -6  12   3        0.61       -1.68      3.53 o 
  -5  12   3        0.01        2.05      3.07 o 
  -4  12   3        1.01        5.39      3.32 o 
  -3  12   3        0.90        5.10      3.18 o 
  -2  12   3        2.94        3.05      2.91 o 
  -1  12   3       11.35       12.95      3.37 o 
   0  12   3       95.24      114.38      6.85 o 
   1  12   3        9.03       11.36      2.94 o 
   2  12   3       16.09       12.19      2.94 o 
   3  12   3       21.07       24.21      3.35 o 
   4  12   3        2.64        1.63      2.71 o 
   5  12   3        6.43        6.80      1.99 o 
  -2  13   3        4.52        4.07      3.12 o 
  -1  13   3       37.19       41.96      4.57 o 
   0  13   3       10.35        7.30      3.07 o 
   1  13   3        1.19        2.41      2.46 o 
 -14   0   4        0.28       -1.47      1.91 o 
 -13   0   4       18.51       23.39      2.61 o 
 -12   0   4        4.79        1.77      1.80 o 
 -11   0   4        3.48        1.18      2.02 o 
 -10   0   4      418.89      371.24      7.07 o 
  -9   0   4      388.44      410.70      7.33 o 
  -8   0   4        3.52        6.03      1.67 o 
  -7   0   4      873.67      854.51     11.23 o 
  -6   0   4      612.53      629.43      7.72 o 
  -5   0   4       53.74       53.96      1.37 o 
  -4   0   4      119.65      106.33      1.66 o 
  -3   0   4      175.86      111.53      1.61 o 
  -2   0   4    17189.56    15765.00    168.16 o 
  -1   0   4    11774.32    10572.31    418.81 o 
   0   0   4      893.93      982.25     13.36 o 
   1   0   4     7063.52     7216.73     71.56 o 
   2   0   4    11360.52    10806.95    164.25 o 
   3   0   4       33.73       43.83      1.53 o 
   4   0   4    10955.50    10941.11    163.88 o 
   5   0   4      177.41      212.19      4.89 o 
   6   0   4       65.87       60.99      2.62 o 
   7   0   4       37.78       40.40      2.40 o 
   8   0   4      424.36      404.51      8.86 o 
   9   0   4       42.25       43.69      4.57 o 
  10   0   4      178.20      185.86      5.99 o 
  11   0   4        2.50        5.87      2.21 o 
  12   0   4        0.06       -2.19      2.83 o 
  13   0   4        1.16        0.41      2.78 o 
 -14   1   4        2.52        1.73      1.45 o 
 -13   1   4        0.87       -1.23      1.23 o 
 -12   1   4        1.02        0.79      1.22 o 
 -11   1   4       15.37       14.03      1.39 o 
 -10   1   4        1.30        1.67      1.15 o 
  -9   1   4        3.61        4.71      1.01 o 
  -8   1   4        1.79        0.10      0.68 o 
  -7   1   4        5.22        9.22      0.69 o 
  -6   1   4      197.89      193.76      2.47 o 
  -5   1   4       28.55       38.13      0.83 o 
  -4   1   4      347.12      371.82      3.54 o 
  -3   1   4       20.21       36.62      0.74 o 
  -2   1   4     3590.11     3779.91     29.90 o 
  -1   1   4     2209.47     2328.34     16.99 o 
   0   1   4      228.49      204.29      2.69 o 
   1   1   4      102.03      114.11      1.34 o 
   2   1   4      942.23      893.87      7.86 o 
   3   1   4        7.62        4.35      0.50 o 
   4   1   4      729.92      817.80      8.98 o 
   5   1   4       60.25       60.04      1.69 o 
   6   1   4      139.21      103.85      2.45 o 
   7   1   4      354.80      347.20      5.40 o 
   8   1   4       15.56       17.36      1.54 o 
   9   1   4       76.66       70.86      2.85 o 
  10   1   4        7.04        3.77      1.34 o 
  11   1   4       12.08        8.50      1.67 o 
  12   1   4        3.84        5.54      1.81 o 
  13   1   4        0.32       -1.84      1.84 o 
 -14   2   4        0.41       -1.57      1.57 o 
 -13   2   4        4.41        5.46      1.45 o 
 -12   2   4       42.62       42.61      2.21 o 
 -11   2   4       24.02       19.50      1.52 o 
 -10   2   4      151.52      133.82      3.79 o 
  -9   2   4      435.04      421.61      5.65 o 
  -8   2   4        0.95        0.32      0.69 o 
  -7   2   4        0.09        1.38      0.57 o 
  -6   2   4      208.99      203.57      2.86 o 
  -5   2   4        1.19       -0.43      0.43 o 
  -4   2   4      178.38      181.25      2.22 o 
  -3   2   4      902.22      853.67      8.94 o 
  -2   2   4     3209.41     3173.09     26.61 o 
  -1   2   4     4167.02     4503.94     37.19 o 
   0   2   4     3182.78     3157.63     21.39 o 
   1   2   4       98.60      110.21      1.23 o 
   2   2   4      176.95      173.36      1.96 o 
   3   2   4      961.74      952.07     11.20 o 
   4   2   4       14.69       13.98      0.82 o 
   5   2   4        3.48        1.46      0.88 o 
   6   2   4      727.63      703.39      9.00 o 
   7   2   4      468.42      443.18      6.47 o 
   8   2   4        3.82        3.37      1.17 o 
   9   2   4        0.04        1.25      1.19 o 
  10   2   4       80.86       99.90      3.49 o 
  11   2   4       16.57       22.34      2.44 o 
  12   2   4        4.44        2.12      2.05 o 
  13   2   4        0.07        1.94      2.23 o 
 -13   3   4        5.85        6.00      2.35 o 
 -12   3   4        0.33        2.58      1.83 o 
 -11   3   4       49.70       55.17      2.55 o 
 -10   3   4        0.10       -1.02      1.02 o 
  -9   3   4       73.26       84.72      2.51 o 
  -8   3   4        0.82       -0.58      0.90 o 
  -7   3   4       19.85       20.54      1.16 o 
  -6   3   4       23.26       24.44      1.10 o 
  -5   3   4       76.68       50.55      1.46 o 
  -4   3   4       36.42       32.52      0.88 o 
  -3   3   4      743.08      773.41      8.80 o 
  -2   3   4      817.60      907.75      9.67 o 
  -1   3   4        0.23        0.63      0.44 o 
   0   3   4      340.36      329.59      3.06 o 
   1   3   4     2569.10     2660.92     18.86 o 
   2   3   4      671.44      675.99      6.15 o 
   3   3   4      645.39      657.32      5.82 o 
   4   3   4       20.16       34.12      1.02 o 
   5   3   4      447.02      437.19      5.99 o 
   6   3   4      102.30       94.70      2.85 o 
   7   3   4      125.61      114.59      3.20 o 
   8   3   4      485.38      496.77      8.11 o 
   9   3   4      147.56      135.55      3.87 o 
  10   3   4       21.79       13.72      2.04 o 
  11   3   4        0.93        0.37      1.80 o 
  12   3   4        0.59       -1.84      1.84 o 
  13   3   4        9.83       11.87      6.41 o 
 -13   4   4       30.53       31.71      2.94 o 
 -12   4   4        3.87        3.91      2.01 o 
 -11   4   4       47.57       45.28      2.56 o 
 -10   4   4       33.13       34.39      2.14 o 
  -9   4   4       16.27       11.27      1.69 o 
  -8   4   4        5.31        8.99      1.46 o 
  -7   4   4       95.47       94.61      2.56 o 
  -6   4   4        1.55        0.10      0.67 o 
  -5   4   4      437.29      471.26      6.55 o 
  -4   4   4      289.58      308.09      4.03 o 
  -3   4   4      683.73      761.71     12.72 o 
  -2   4   4      139.60      146.37      3.18 o 
  -1   4   4      104.93      121.34      2.21 o 
   0   4   4      228.60      230.59      2.35 o 
   1   4   4       54.16       55.34      0.96 o 
   2   4   4       80.35       69.61      1.06 o 
   3   4   4      167.15      188.04      2.92 o 
   4   4   4      422.70      420.66      4.15 o 
   5   4   4      172.82      166.95      2.79 o 
   6   4   4        8.10        7.68      0.89 o 
   7   4   4       24.99       20.45      1.23 o 
   8   4   4        1.29       -0.62      1.10 o 
   9   4   4       54.79       61.01      3.00 o 
  10   4   4       12.85       16.09      2.16 o 
  11   4   4       69.00       77.85      3.50 o 
  12   4   4        4.03        5.28      2.03 o 
 -13   5   4        0.10        2.46      2.31 o 
 -12   5   4        2.01       -0.94      1.83 o 
 -11   5   4       13.15       18.51      2.09 o 
 -10   5   4        1.95        2.47      1.40 o 
  -9   5   4       27.76       32.18      2.22 o 
  -8   5   4       14.95       10.84      1.50 o 
  -7   5   4       11.51       15.09      1.57 o 
  -6   5   4       20.59       22.56      1.64 o 
  -5   5   4        0.09        0.17      0.53 o 
  -4   5   4      259.58      259.62      7.23 o 
  -3   5   4     1466.90     1460.63     31.28 o 
  -2   5   4      526.92      573.27     12.17 o 
  -1   5   4        9.62        5.74      0.85 o 
   0   5   4        4.36        0.43      0.36 o 
   1   5   4      539.18      555.90      5.62 o 
   2   5   4      392.76      416.82      4.03 o 
   3   5   4        5.31        7.43      0.54 o 
   4   5   4      186.26      186.90      2.26 o 
   5   5   4       11.36       11.57      0.85 o 
   6   5   4       34.19       44.77      1.46 o 
   7   5   4        6.36        8.81      1.30 o 
   8   5   4        9.21        7.99      1.46 o 
   9   5   4        0.00       -0.34      1.37 o 
  10   5   4       55.65       69.65      4.10 o 
  11   5   4        2.10        0.99      1.71 o 
  12   5   4        1.93        1.62      1.73 o 
 -12   6   4        0.52       -1.87      1.87 o 
 -11   6   4        0.23        0.66      1.44 o 
 -10   6   4       21.35       24.89      2.20 o 
  -9   6   4       84.43       69.14      2.96 o 
  -8   6   4       14.74       11.56      1.53 o 
  -7   6   4      433.85      439.18      7.46 o 
  -6   6   4       84.45       69.56      2.09 o 
  -5   6   4        0.62       -0.44      0.50 o 
  -4   6   4        1.50        1.30      0.84 o 
  -3   6   4        1.52        1.01      0.90 o 
  -2   6   4       71.54       59.44      2.07 o 
  -1   6   4      320.39      323.60      5.32 o 
   0   6   4       84.02       79.17      1.61 o 
   1   6   4      848.36      846.02      8.77 o 
   2   6   4      131.29      170.15      2.58 o 
   3   6   4        5.61        3.72      0.69 o 
   4   6   4      179.08      172.06      2.67 o 
   5   6   4      433.97      447.82      5.38 o 
   6   6   4      413.43      348.57      5.65 o 
   7   6   4       42.31       31.03      1.64 o 
   8   6   4        9.84        9.20      1.31 o 
   9   6   4       24.20       28.20      1.81 o 
  10   6   4       33.56       32.88      3.22 o 
  11   6   4        3.83        5.83      3.12 o 
 -12   7   4        3.69       -0.35      3.10 o 
 -11   7   4        6.39        4.89      2.08 o 
 -10   7   4        7.49        6.57      2.26 o 
  -9   7   4        3.40        3.44      1.60 o 
  -8   7   4        6.90        5.62      1.34 o 
  -7   7   4       20.61       27.66      1.53 o 
  -6   7   4       10.60        8.16      2.42 o 
  -5   7   4       13.97        6.59      1.68 o 
  -4   7   4      113.29      132.33      4.27 o 
  -3   7   4       18.56       14.68      2.00 o 
  -2   7   4      295.40      301.47      5.34 o 
  -1   7   4       42.33       35.96      1.71 o 
   0   7   4       10.22        9.58      0.80 o 
   1   7   4      136.88      131.52      2.35 o 
   2   7   4        1.05        2.15      0.73 o 
   3   7   4       12.63        9.59      1.27 o 
   4   7   4       16.16       18.05      2.06 o 
   5   7   4       11.68       15.45      1.94 o 
   6   7   4       36.28       26.31      2.35 o 
   7   7   4       17.55       20.18      2.28 o 
   8   7   4        7.79        4.87      1.93 o 
   9   7   4        3.71        3.63      2.19 o 
  10   7   4        2.34        5.67      2.87 o 
  11   7   4        2.85       -1.00      4.88 o 
 -11   8   4        0.10       -0.15      1.97 o 
 -10   8   4        1.99        0.45      1.67 o 
  -9   8   4        0.18        1.68      1.35 o 
  -8   8   4       18.48       26.32      1.85 o 
  -7   8   4        0.00        2.48      2.08 o 
  -6   8   4       17.97       16.08      2.67 o 
  -5   8   4      176.69      167.74      8.42 o 
  -4   8   4      122.96      103.63      5.92 o 
  -3   8   4        6.46        6.48      2.13 o 
  -2   8   4      252.69      221.81      5.97 o 
  -1   8   4      201.84      224.41      5.98 o 
   0   8   4      206.52      206.00      5.54 o 
   1   8   4       29.83       29.52      1.40 o 
   2   8   4      243.66      231.18      4.24 o 
   3   8   4       24.64       18.69      1.85 o 
   4   8   4       62.67       60.26      3.01 o 
   5   8   4      249.54      248.13      6.36 o 
   6   8   4       41.47       51.85      3.09 o 
   7   8   4       46.67       51.32      3.20 o 
   8   8   4        2.94        7.12      2.42 o 
   9   8   4        6.15        7.55      2.65 o 
  10   8   4        2.62        2.71      3.25 o 
 -10   9   4        0.90        2.39      4.26 o 
  -9   9   4        5.74       13.18      4.78 o 
  -8   9   4        1.37        2.00      3.39 o 
  -7   9   4       19.08       15.06      3.51 o 
  -6   9   4       32.65       39.49      3.88 o 
  -5   9   4        0.68       -1.38      1.88 o 
  -4   9   4       27.20       23.73      2.87 o 
  -3   9   4        0.19       -1.20      1.73 o 
  -2   9   4      121.78      131.20      4.73 o 
  -1   9   4      334.40      325.15      8.98 o 
   0   9   4       17.73       27.78      2.42 o 
   1   9   4        4.08        1.86      0.80 o 
   2   9   4        2.80        0.21      1.05 o 
   3   9   4        2.41        3.06      1.39 o 
   4   9   4        0.01        1.36      1.42 o 
   5   9   4        0.87       -0.76      2.09 o 
   6   9   4        9.01        5.88      1.86 o 
   7   9   4        0.17       -0.72      1.97 o 
   8   9   4        0.63        1.52      2.18 o 
   9   9   4        1.89        1.33      2.39 o 
  -9  10   4       33.26       44.16      6.64 o 
  -8  10   4        0.45        0.86      3.89 o 
  -7  10   4        2.02        1.07      3.62 o 
  -6  10   4        1.92        5.41      3.06 o 
  -5  10   4       18.88       16.30      5.07 o 
  -4  10   4        0.85       -0.60      2.14 o 
  -3  10   4      104.36       99.49      5.13 o 
  -2  10   4        9.71       10.71      2.30 o 
  -1  10   4      187.01      211.86      7.07 o 
   0  10   4       34.09       34.04      2.74 o 
   1  10   4        1.48        1.22      1.65 o 
   2  10   4        3.59        3.76      1.37 o 
   3  10   4       22.04       18.62      1.92 o 
   4  10   4        2.74        2.18      1.91 o 
   5  10   4       18.50       17.18      2.40 o 
   6  10   4        3.95        6.76      3.65 o 
   7  10   4        7.87       12.21      2.55 o 
   8  10   4        3.94        3.52      2.34 o 
  -7  11   4        3.74       10.81      4.32 o 
  -6  11   4       10.85       22.52      4.89 o 
  -5  11   4        1.58        7.24      3.60 o 
  -4  11   4       11.11       12.38      4.83 o 
  -3  11   4       10.36       14.58      2.76 o 
  -2  11   4        3.58        7.55      2.79 o 
  -1  11   4       39.00       41.93      5.47 o 
   0  11   4        0.65        3.92      1.84 o 
   1  11   4       19.10       21.31      5.63 o 
   2  11   4        0.18        0.62      1.10 o 
   3  11   4        6.73        4.83      1.70 o 
   4  11   4        8.22        4.26      1.88 o 
   5  11   4        4.90        5.92      2.13 o 
   6  11   4        8.41       10.56      2.32 o 
   7  11   4        0.88       -1.38      2.69 o 
  -5  12   4       28.21       21.77      4.57 o 
  -4  12   4       34.91       36.04      4.94 o 
  -3  12   4        0.02        2.52      3.23 o 
  -2  12   4        8.77       10.69      3.44 o 
  -1  12   4        0.35        2.02      2.78 o 
   0  12   4        0.01       -2.62      2.62 o 
   1  12   4        0.97        1.98      2.71 o 
   2  12   4       22.44       19.14      3.46 o 
   3  12   4       14.28       11.71      1.71 o 
   4  12   4        0.91        0.23      1.68 o 
   5  12   4        6.91        5.34      2.06 o 
  -2  13   4        0.80        2.52      3.16 o 
  -1  13   4        3.07        9.17      3.37 o 
   0  13   4        4.95       -0.11      2.77 o 
   1  13   4       15.73       18.13      3.53 o 
 -14   1   5        0.05       -1.33      1.33 o 
 -13   1   5        3.84        2.03      1.34 o 
 -12   1   5        6.62        5.27      1.32 o 
 -11   1   5      242.80      230.91      3.99 o 
 -10   1   5       35.87       31.87      1.57 o 
  -9   1   5       53.23       58.63      1.64 o 
  -8   1   5        9.78        7.45      0.79 o 
  -7   1   5      375.69      386.79      4.70 o 
  -6   1   5      147.49      194.63      2.24 o 
  -5   1   5      801.11      784.92      6.19 o 
  -4   1   5      798.43      906.54      7.92 o 
  -3   1   5       29.27       36.16      0.73 o 
  -2   1   5     1207.56     1266.36     12.06 o 
  -1   1   5      743.29      707.46      6.93 o 
   0   1   5     1836.94     1827.06     18.42 o 
   1   1   5     2561.11     2527.40     21.13 o 
   2   1   5      341.52      304.82      3.04 o 
   3   1   5     6769.85     7182.82     70.74 o 
   4   1   5       12.12       13.50      0.97 o 
   5   1   5      424.31      325.55      4.78 o 
   6   1   5       12.61       11.64      1.09 o 
   7   1   5      274.38      260.28      4.51 o 
   8   1   5        0.07       -0.79      1.02 o 
   9   1   5      299.26      281.55      5.20 o 
  10   1   5       12.26       17.37      1.72 o 
  11   1   5       42.73       56.91      2.69 o 
  12   1   5        0.44       -1.48      1.48 o 
  13   1   5        2.42        4.95      3.11 o 
 -14   2   5        1.58        1.31      1.90 o 
 -13   2   5        9.89        9.35      1.42 o 
 -12   2   5       12.28       13.63      1.53 o 
 -11   2   5       68.03       58.83      2.00 o 
 -10   2   5       24.22       14.93      1.16 o 
  -9   2   5      168.63      164.18      2.83 o 
  -8   2   5      272.37      251.06      3.42 o 
  -7   2   5       11.79       10.22      0.68 o 
  -6   2   5      115.92      106.73      2.01 o 
  -5   2   5       13.58       11.15      0.77 o 
  -4   2   5     1114.11     1132.95     10.93 o 
  -3   2   5     1199.22     1235.47     11.85 o 
  -2   2   5      324.21      319.81      3.43 o 
  -1   2   5     2535.61     2577.49     20.62 o 
   0   2   5       30.55       28.23      0.59 o 
   1   2   5       23.96       26.18      0.69 o 
   2   2   5       18.25       22.04      0.60 o 
   3   2   5     1478.21     1540.60     13.32 o 
   4   2   5      824.53      811.19      9.04 o 
   5   2   5       95.41       82.93      2.34 o 
   6   2   5      232.57      227.33      4.42 o 
   7   2   5      278.42      253.46      4.96 o 
   8   2   5       36.03       36.25      2.07 o 
   9   2   5       16.99       15.55      1.72 o 
  10   2   5       90.62       99.94      3.63 o 
  11   2   5        0.50       -0.70      1.77 o 
  12   2   5        7.35       11.97      2.50 o 
 -13   3   5        0.16        1.54      2.22 o 
 -12   3   5       86.83       86.68      3.78 o 
 -11   3   5      145.19      145.75      5.22 o 
 -10   3   5        2.06        1.74      1.13 o 
  -9   3   5        1.26       -0.78      0.98 o 
  -8   3   5       27.42       21.31      1.55 o 
  -7   3   5       76.26       71.71      1.63 o 
  -6   3   5       12.81        9.95      0.94 o 
  -5   3   5        1.07        2.97      0.46 o 
  -4   3   5      466.66      507.15      6.13 o 
  -3   3   5     1306.68     1391.83     15.60 o 
  -2   3   5      308.50      308.92      4.07 o 
  -1   3   5     1708.56     2003.00     19.05 o 
   0   3   5      316.12      310.23      2.79 o 
   1   3   5      502.03      511.77      4.36 o 
   2   3   5      185.25      175.27      2.08 o 
   3   3   5        4.14        9.64      0.56 o 
   4   3   5      626.94      599.97      6.16 o 
   5   3   5      541.76      557.12      6.78 o 
   6   3   5       42.09       27.28      1.67 o 
   7   3   5      113.23       96.43      2.97 o 
   8   3   5        2.06        0.30      1.23 o 
   9   3   5        9.71       15.58      1.82 o 
  10   3   5       63.31       58.98      3.20 o 
  11   3   5        5.03        5.05      2.03 o 
  12   3   5        0.86        1.26      2.35 o 
 -13   4   5        0.00        0.33      2.14 o 
 -12   4   5       11.76       16.19      2.77 o 
 -11   4   5       10.87        4.49      1.61 o 
 -10   4   5       16.81       21.83      1.87 o 
  -9   4   5       66.85       68.63      3.18 o 
  -8   4   5       16.48       16.21      1.72 o 
  -7   4   5       12.21       11.29      1.21 o 
  -6   4   5        3.91        3.69      0.67 o 
  -5   4   5      137.34      135.69      2.83 o 
  -4   4   5       77.08       70.90      2.20 o 
  -3   4   5      490.08      465.95      7.47 o 
  -2   4   5      363.19      375.52      5.70 o 
  -1   4   5       54.84       68.37      1.59 o 
   0   4   5     1089.67     1157.61      9.70 o 
   1   4   5      270.32      240.36      2.40 o 
   2   4   5       64.23       80.19      1.22 o 
   3   4   5      573.73      592.64      5.70 o 
   4   4   5      516.97      521.42      4.99 o 
   5   4   5      238.65      231.73      2.95 o 
   6   4   5      216.63      212.86      3.21 o 
   7   4   5       49.50       51.28      1.76 o 
   8   4   5       31.88       37.59      2.14 o 
   9   4   5       26.15       34.53      2.56 o 
  10   4   5       47.69       58.50      3.75 o 
  11   4   5       10.20        5.48      1.96 o 
  12   4   5       14.41       12.44      2.33 o 
 -13   5   5        0.14       -2.04      2.04 o 
 -12   5   5       67.86       76.55      3.52 o 
 -11   5   5       16.63       15.40      1.92 o 
 -10   5   5        3.64        2.06      1.52 o 
  -9   5   5       69.71       67.27      2.92 o 
  -8   5   5       61.97       63.13      3.20 o 
  -7   5   5       43.38       53.06      2.07 o 
  -6   5   5      113.11      116.19      3.26 o 
  -5   5   5        7.62        8.05      0.62 o 
  -4   5   5      239.60      229.90      6.75 o 
  -3   5   5      247.98      270.24      7.36 o 
  -2   5   5      426.60      385.40      6.64 o 
  -1   5   5       30.04       36.77      1.89 o 
   0   5   5      636.23      641.56      7.60 o 
   1   5   5       76.47       83.93      1.30 o 
   2   5   5        1.79        3.36      0.45 o 
   3   5   5      335.95      332.95      3.47 o 
   4   5   5        0.12        1.52      0.79 o 
   5   5   5       34.32       31.95      1.20 o 
   6   5   5       24.49       25.64      1.24 o 
   7   5   5       15.66       11.25      1.41 o 
   8   5   5       14.99       18.98      1.80 o 
   9   5   5        1.88        1.35      1.46 o 
  10   5   5       42.59       36.26      2.49 o 
  11   5   5        0.35        1.56      1.98 o 
  12   5   5        1.29       -0.63      3.43 o 
 -12   6   5        2.61       -1.97      1.97 o 
 -11   6   5        0.53       -1.46      1.46 o 
 -10   6   5        5.94        3.42      1.69 o 
  -9   6   5        2.88        3.40      1.41 o 
  -8   6   5       13.57        8.67      2.06 o 
  -7   6   5       16.59       15.47      1.24 o 
  -6   6   5       19.57       24.83      1.15 o 
  -5   6   5      208.60      187.22      6.39 o 
  -4   6   5      185.23      176.25      8.52 o 
  -3   6   5      101.12       92.74      3.30 o 
  -2   6   5      344.39      343.97      5.68 o 
  -1   6   5      173.50      184.54      5.89 o 
   0   6   5        8.83        8.24      1.05 o 
   1   6   5      164.10      168.99      2.79 o 
   2   6   5       79.49       84.95      1.42 o 
   3   6   5       32.63       28.08      0.92 o 
   4   6   5       46.41       54.60      1.99 o 
   5   6   5       24.36       28.44      1.33 o 
   6   6   5       21.41       18.14      1.25 o 
   7   6   5        0.44       -1.04      1.04 o 
   8   6   5        1.52        1.79      1.31 o 
   9   6   5      127.31      142.57      5.09 o 
  10   6   5        0.92        2.19      1.70 o 
  11   6   5        5.91        4.85      1.99 o 
 -12   7   5        1.90        0.57      2.09 o 
 -11   7   5        2.57        0.32      1.99 o 
 -10   7   5       17.74       20.05      2.29 o 
  -9   7   5        3.63        1.79      1.41 o 
  -8   7   5        5.04        5.94      1.20 o 
  -7   7   5        1.42       -1.85      1.85 o 
  -6   7   5       61.74       60.77      6.84 o 
  -5   7   5       44.27       41.74      3.19 o 
  -4   7   5      279.40      261.56      6.52 o 
  -3   7   5      128.56      121.69      4.06 o 
  -2   7   5        0.35       -1.18      1.98 o 
  -1   7   5      608.22      580.20      9.70 o 
   0   7   5        0.13        0.45      0.95 o 
   1   7   5      179.48      145.08      2.65 o 
   2   7   5      438.52      462.19      6.94 o 
   3   7   5       68.93       82.69      3.38 o 
   4   7   5      182.75      165.21      4.73 o 
   5   7   5       97.89       99.82      5.84 o 
   6   7   5        0.91        3.27      1.67 o 
   7   7   5        0.09        0.74      1.67 o 
   8   7   5        0.02        2.41      1.91 o 
   9   7   5        1.02        0.56      1.97 o 
  10   7   5        0.53       -2.45      2.45 o 
 -11   8   5        2.75       -1.27      1.74 o 
 -10   8   5        3.40        4.33      1.52 o 
  -9   8   5        0.39       -0.82      2.41 o 
  -8   8   5        8.03        0.62      3.16 o 
  -7   8   5        3.29       -1.93      2.66 o 
  -6   8   5        0.01       -0.13      2.52 o 
  -5   8   5        3.83        5.46      2.02 o 
  -4   8   5       61.81       71.86      4.53 o 
  -3   8   5      570.64      536.35     13.29 o 
  -2   8   5      285.73      279.13      7.01 o 
  -1   8   5       46.71       42.28      3.83 o 
   0   8   5       89.81       97.86      3.84 o 
   1   8   5      108.22      109.63      2.41 o 
   2   8   5        0.42       -0.07      0.83 o 
   3   8   5        4.12        1.65      1.29 o 
   4   8   5        0.23       -0.84      2.37 o 
   5   8   5        5.45        1.91      1.71 o 
   6   8   5       65.36       59.23      3.32 o 
   7   8   5        0.59       -0.51      1.84 o 
   8   8   5        5.64        3.64      2.69 o 
   9   8   5        1.96        0.41      4.46 o 
  10   8   5        7.58        9.67      3.13 o 
 -10   9   5        2.95        5.25      4.55 o 
  -9   9   5       19.93       22.75      5.26 o 
  -8   9   5       18.13       24.39      5.05 o 
  -7   9   5        5.15        7.12      3.16 o 
  -6   9   5       13.78       12.53      2.74 o 
  -5   9   5        2.64       -0.04      2.10 o 
  -4   9   5        0.19       -1.69      2.23 o 
  -3   9   5        1.95        1.96      2.09 o 
  -2   9   5       21.96       23.82      2.47 o 
  -1   9   5        0.04        2.46      1.66 o 
   0   9   5       59.29       51.24      3.04 o 
   1   9   5        0.54        4.26      1.74 o 
   2   9   5        0.90        0.44      1.06 o 
   3   9   5        1.26        1.81      2.49 o 
   4   9   5        9.65       10.94      1.86 o 
   5   9   5        3.88        7.11      2.59 o 
   6   9   5       41.82       53.42      3.22 o 
   7   9   5       15.87        9.51      2.17 o 
   8   9   5       11.69       14.03      2.81 o 
   9   9   5        2.27       -0.05      2.43 o 
  -9  10   5        1.69        7.55      4.78 o 
  -8  10   5       48.00       41.89      6.14 o 
  -7  10   5       10.61       10.13      4.23 o 
  -6  10   5       26.11       26.62      3.56 o 
  -5  10   5       24.81       27.17      3.35 o 
  -4  10   5       23.00       17.27      3.01 o 
  -3  10   5        0.39       -0.78      2.02 o 
  -2  10   5       70.41       71.78      4.34 o 
  -1  10   5       14.95       15.01      2.27 o 
   0  10   5       11.81       13.27      2.65 o 
   1  10   5       20.15       21.77      2.47 o 
   2  10   5        3.96        4.41      1.19 o 
   3  10   5       18.07       21.67      2.05 o 
   4  10   5        2.15        2.41      2.13 o 
   5  10   5        2.08        0.61      1.69 o 
   6  10   5        5.48        6.31      2.34 o 
   7  10   5       13.85       13.27      2.65 o 
   8  10   5        1.25        2.40      2.25 o 
  -7  11   5       16.84       14.45      4.92 o 
  -6  11   5       38.01       44.94      5.87 o 
  -5  11   5       24.62       19.00      4.59 o 
  -4  11   5        0.75        4.08      2.39 o 
  -3  11   5       18.03       22.45      3.14 o 
  -2  11   5        0.32        0.91      2.12 o 
  -1  11   5        0.05       -1.57      2.51 o 
   0  11   5        7.25       11.87      2.28 o 
   1  11   5        0.18       -0.77      2.32 o 
   2  11   5        0.00        3.55      2.18 o 
   3  11   5        1.81       -0.48      1.43 o 
   4  11   5        0.35       -0.80      1.73 o 
   5  11   5       14.11        9.50      2.77 o 
   6  11   5        0.20        1.60      2.11 o 
  -5  12   5        5.04        9.72      4.28 o 
  -4  12   5        2.03        3.21      3.50 o 
  -3  12   5       49.21       53.54      5.78 o 
  -2  12   5       37.85       39.45      5.00 o 
  -1  12   5        0.06       -0.95      2.64 o 
   0  12   5       26.03       33.43      4.41 o 
   1  12   5        5.51        1.32      2.77 o 
   2  12   5       18.55       17.88      3.62 o 
   3  12   5       19.70       16.68      3.68 o 
   4  12   5        0.54       -1.39      1.54 o 
 -14   0   6       28.11       36.81      4.27 o 
 -13   0   6       21.76       17.69      2.40 o 
 -12   0   6        4.22        1.21      2.33 o 
 -11   0   6        1.91        8.80      1.82 o 
 -10   0   6      124.11      134.47      3.78 o 
  -9   0   6       75.80       57.26      2.39 o 
  -8   0   6       71.47       74.46      2.29 o 
  -7   0   6        3.94        3.46      0.81 o 
  -6   0   6       15.69       11.49      0.90 o 
  -5   0   6     2399.07     2572.68     31.27 o 
  -4   0   6        1.05        0.86      0.47 o 
  -3   0   6      805.46      909.48     11.19 o 
  -2   0   6      100.71      109.36      2.21 o 
  -1   0   6      219.80      250.27      4.61 o 
   0   0   6     2263.46     2417.17     31.97 o 
   1   0   6     5315.23     5260.37     68.69 o 
   2   0   6        3.53       11.35      0.62 o 
   3   0   6      862.38      812.53     11.74 o 
   4   0   6       12.66       13.94      1.32 o 
   5   0   6      177.71      175.21      4.49 o 
   6   0   6      758.91      712.35     13.04 o 
   7   0   6      146.50      119.53      4.18 o 
   8   0   6      314.89      288.15      7.29 o 
   9   0   6      144.36      140.29      5.08 o 
  10   0   6        3.90        4.36      2.04 o 
  11   0   6        5.82        4.46      2.29 o 
  12   0   6        8.31       14.53      2.79 o 
 -14   1   6        0.38       -0.44      1.28 o 
 -13   1   6        7.01        6.92      1.39 o 
 -12   1   6       14.44       16.58      1.54 o 
 -11   1   6        4.16        0.70      1.15 o 
 -10   1   6       18.99       20.85      1.36 o 
  -9   1   6       65.64       65.37      1.72 o 
  -8   1   6       23.08       19.80      1.04 o 
  -7   1   6       79.66       88.11      1.58 o 
  -6   1   6      299.34      296.27      3.21 o 
  -5   1   6      315.21      323.52      3.31 o 
  -4   1   6      809.56      784.98      7.43 o 
  -3   1   6      673.34      746.83      6.64 o 
  -2   1   6      292.36      309.85      3.38 o 
  -1   1   6      636.50      662.87      7.02 o 
   0   1   6        0.15        0.26      0.19 o 
   1   1   6     1141.88     1286.80     10.52 o 
   2   1   6        0.08        1.28      0.40 o 
   3   1   6      613.21      644.35      6.77 o 
   4   1   6       45.19       28.65      1.10 o 
   5   1   6        0.01        2.07      0.78 o 
   6   1   6       39.21       39.67      1.64 o 
   7   1   6       11.98        9.19      1.23 o 
   8   1   6       31.21       28.59      1.73 o 
   9   1   6      147.93      146.80      3.72 o 
  10   1   6       21.77       23.57      1.89 o 
  11   1   6       13.49        8.37      1.74 o 
  12   1   6        0.41        1.27      2.01 o 
 -14   2   6       12.86       17.10      2.38 o 
 -13   2   6       10.24       10.80      2.18 o 
 -12   2   6       24.30       34.26      2.19 o 
 -11   2   6        2.06        3.47      1.02 o 
 -10   2   6        6.96        8.34      0.97 o 
  -9   2   6      191.38      176.80      3.92 o 
  -8   2   6       23.67       25.28      1.28 o 
  -7   2   6      192.82      194.61      3.08 o 
  -6   2   6        0.16       -0.50      0.51 o 
  -5   2   6        2.90        0.75      0.44 o 
  -4   2   6     1772.59     1788.60     15.20 o 
  -3   2   6       15.94       21.91      0.70 o 
  -2   2   6      488.32      489.76      5.01 o 
  -1   2   6       51.02       67.77      1.01 o 
   0   2   6     1316.18     1339.14     11.47 o 
   1   2   6        0.14        2.80      0.44 o 
   2   2   6       47.05       34.57      1.20 o 
   3   2   6     1258.23     1272.46     11.18 o 
   4   2   6      977.94      980.73      9.45 o 
   5   2   6      377.98      431.33      6.66 o 
   6   2   6       50.93       52.26      2.14 o 
   7   2   6      348.46      322.29      6.14 o 
   8   2   6        1.15        4.02      1.33 o 
   9   2   6       10.50       11.39      1.69 o 
  10   2   6       79.08       88.62      3.45 o 
  11   2   6        2.52        1.91      1.90 o 
  12   2   6       11.84       14.92      2.58 o 
 -13   3   6        2.62        1.50      2.24 o 
 -12   3   6        0.19        3.23      2.27 o 
 -11   3   6       36.80       31.42      1.92 o 
 -10   3   6       85.98       93.37      2.80 o 
  -9   3   6        5.79        7.71      1.15 o 
  -8   3   6        7.41       10.43      1.16 o 
  -7   3   6       20.38       19.89      0.93 o 
  -6   3   6      173.31      182.60      3.12 o 
  -5   3   6        0.11        0.02      0.45 o 
  -4   3   6      457.87      506.12      5.75 o 
  -3   3   6     2828.40     2788.27     30.31 o 
  -2   3   6      917.01      906.21      9.60 o 
  -1   3   6      405.19      441.72      4.65 o 
   0   3   6      145.85      157.68      1.66 o 
   1   3   6        1.66        1.22      0.34 o 
   2   3   6      289.51      314.76      3.45 o 
   3   3   6     1635.47     1697.30     14.65 o 
   4   3   6       17.99        9.60      0.74 o 
   5   3   6      109.37       99.55      2.19 o 
   6   3   6       15.32       12.40      1.26 o 
   7   3   6       41.12       32.19      2.37 o 
   8   3   6       16.93       20.86      1.82 o 
   9   3   6       84.29       83.80      3.39 o 
  10   3   6       86.63      112.13      4.33 o 
  11   3   6       24.98       20.54      3.02 o 
  12   3   6        5.06        4.31      2.54 o 
 -13   4   6       41.30       49.10      3.69 o 
 -12   4   6        0.38        0.57      1.56 o 
 -11   4   6       73.81       75.74      3.08 o 
 -10   4   6       11.33       10.31      1.76 o 
  -9   4   6      178.68      170.47      4.51 o 
  -8   4   6       13.79       14.98      1.65 o 
  -7   4   6      180.49      192.80      3.69 o 
  -6   4   6        0.90       -0.09      0.74 o 
  -5   4   6        0.41       -0.60      0.60 o 
  -4   4   6      362.55      350.28      7.08 o 
  -3   4   6      414.55      481.80      7.75 o 
  -2   4   6       82.59       96.36      2.31 o 
  -1   4   6      564.29      618.24      7.09 o 
   0   4   6      234.02      273.38      2.60 o 
   1   4   6       48.40       50.33      0.96 o 
   2   4   6      397.71      423.50      3.88 o 
   3   4   6        2.60        1.27      0.43 o 
   4   4   6       63.08       81.04      1.58 o 
   5   4   6      715.84      689.48      7.13 o 
   6   4   6       38.30       40.93      1.37 o 
   7   4   6      139.06      141.20      3.19 o 
   8   4   6       81.72       80.23      3.30 o 
   9   4   6       61.01       54.20      4.73 o 
  10   4   6        3.86        8.18      2.35 o 
  11   4   6        0.01       -1.74      1.74 o 
  12   4   6        7.52        4.71      2.09 o 
 -13   5   6        2.81        1.56      2.17 o 
 -12   5   6        2.63        1.05      1.77 o 
 -11   5   6        4.83        4.03      1.63 o 
 -10   5   6        2.74        1.58      2.04 o 
  -9   5   6       22.84       15.65      1.81 o 
  -8   5   6       39.58       40.82      2.28 o 
  -7   5   6       10.70       11.39      1.23 o 
  -6   5   6        1.27        0.78      0.87 o 
  -5   5   6      158.39      153.06      4.39 o 
  -4   5   6      198.39      231.21      5.50 o 
  -3   5   6      216.53      229.48      6.75 o 
  -2   5   6       29.08       22.07      1.42 o 
  -1   5   6       93.26       93.29      2.18 o 
   0   5   6      111.17      113.65      2.17 o 
   1   5   6        9.88       19.78      0.68 o 
   2   5   6        2.83        1.44      0.46 o 
   3   5   6      374.83      380.58      4.18 o 
   4   5   6       24.95       33.51      1.16 o 
   5   5   6       14.73       22.75      1.11 o 
   6   5   6       33.95       36.99      1.53 o 
   7   5   6        0.01       -0.49      1.09 o 
   8   5   6       27.94       22.20      1.78 o 
   9   5   6        1.88        0.85      1.33 o 
  10   5   6        7.38        1.55      1.85 o 
  11   5   6        6.47       10.48      3.09 o 
 -12   6   6        7.99        4.94      1.86 o 
 -11   6   6        3.15        3.88      1.78 o 
 -10   6   6       18.55       24.23      2.13 o 
  -9   6   6        3.43        0.90      1.48 o 
  -8   6   6       24.86       25.66      1.92 o 
  -7   6   6        1.01        0.71      0.69 o 
  -6   6   6       47.83       43.32      3.37 o 
  -5   6   6      260.49      262.32      8.04 o 
  -4   6   6        2.80        2.54      1.61 o 
  -3   6   6       78.37       77.71      3.43 o 
  -2   6   6      156.83      143.76      4.75 o 
  -1   6   6       70.44       63.38      2.11 o 
   0   6   6        5.44        4.72      0.84 o 
   1   6   6      111.27      105.82      1.64 o 
   2   6   6        1.98        2.40      0.54 o 
   3   6   6      177.78      149.08      2.33 o 
   4   6   6      369.94      390.92      5.20 o 
   5   6   6      833.35      806.61      9.38 o 
   6   6   6       45.23       58.08      2.15 o 
   7   6   6        0.31       -1.02      1.24 o 
   8   6   6        1.31       -0.51      1.32 o 
   9   6   6        0.05        0.85      1.70 o 
  10   6   6        1.52        5.88      2.64 o 
  11   6   6       56.32       56.17      3.17 o 
 -12   7   6        1.57       -1.91      1.91 o 
 -11   7   6        2.50        0.45      1.79 o 
 -10   7   6        0.03       -0.42      1.47 o 
  -9   7   6        0.42       -0.59      1.13 o 
  -8   7   6        0.55        1.02      2.06 o 
  -7   7   6       32.76       28.86      3.24 o 
  -6   7   6       13.14       12.83      2.49 o 
  -5   7   6      261.29      237.43      7.73 o 
  -4   7   6        0.68       -2.33      2.79 o 
  -3   7   6      261.01      217.80      5.80 o 
  -2   7   6      252.63      258.19      5.52 o 
  -1   7   6      191.35      201.79      4.66 o 
   0   7   6       19.98       18.70      1.91 o 
   1   7   6        5.15        1.93      0.68 o 
   2   7   6        4.00        1.27      0.80 o 
   3   7   6        6.48        9.27      1.65 o 
   4   7   6       27.60       20.37      1.66 o 
   5   7   6       54.10       48.23      2.17 o 
   6   7   6       10.45        8.49      1.36 o 
   7   7   6       35.49       37.86      2.07 o 
   8   7   6        0.06        0.45      1.14 o 
   9   7   6        3.99        1.03      3.66 o 
  10   7   6        0.13        1.83      2.80 o 
 -11   8   6        6.10        2.88      5.25 o 
 -10   8   6        8.24        5.82      3.05 o 
  -9   8   6        0.08       -2.23      2.23 o 
  -8   8   6        3.41        4.25      3.46 o 
  -7   8   6        7.20        6.69      3.46 o 
  -6   8   6       11.55        2.39      3.19 o 
  -5   8   6        1.51        1.26      1.84 o 
  -4   8   6        3.03        3.50      1.92 o 
  -3   8   6      486.26      462.24     19.03 o 
  -2   8   6       42.52       31.84      2.60 o 
  -1   8   6      680.79      639.54     12.53 o 
   0   8   6      295.26      294.75      7.14 o 
   1   8   6        2.51        2.29      1.50 o 
   2   8   6      193.79      194.91      5.95 o 
   3   8   6       10.68       16.74      1.81 o 
   4   8   6       13.77       11.82      1.82 o 
   5   8   6       22.38       26.83      2.38 o 
   6   8   6       17.84       13.33      2.13 o 
   7   8   6        0.19       -0.05      1.74 o 
   8   8   6       55.32       68.73      4.63 o 
   9   8   6        0.24       -1.15      2.96 o 
 -10   9   6        1.17       10.08      4.89 o 
  -9   9   6        0.02        1.53      4.00 o 
  -8   9   6        4.65        7.96      3.96 o 
  -7   9   6        2.33        4.30      2.38 o 
  -6   9   6       57.39       63.72      4.54 o 
  -5   9   6       16.51       18.68      3.14 o 
  -4   9   6        0.86        0.04      1.87 o 
  -3   9   6        0.02       -1.71      1.71 o 
  -2   9   6        0.08       -1.19      1.86 o 
  -1   9   6       54.76       53.92      3.14 o 
   0   9   6       19.22       19.82      2.24 o 
   1   9   6        4.50        8.49      1.88 o 
   2   9   6        1.18        1.07      0.83 o 
   3   9   6       42.13       42.65      2.54 o 
   4   9   6       26.39       27.30      2.34 o 
   5   9   6       30.90       27.95      2.47 o 
   6   9   6        0.04        1.34      2.43 o 
   7   9   6        5.04        5.07      2.42 o 
   8   9   6        0.13        2.14      3.80 o 
   9   9   6        0.26       -2.99      2.99 o 
  -9  10   6        5.09        4.28      4.55 o 
  -8  10   6       16.91       30.28      5.66 o 
  -7  10   6       19.00       21.45      4.92 o 
  -6  10   6        5.51        4.22      3.26 o 
  -5  10   6        0.43        5.01      2.26 o 
  -4  10   6        5.22        7.75      2.59 o 
  -3  10   6       40.42       37.43      3.61 o 
  -2  10   6       75.26       63.20      4.35 o 
  -1  10   6        6.80        6.09      2.07 o 
   0  10   6       25.72       32.23      2.80 o 
   1  10   6       47.68       61.95      3.60 o 
   2  10   6       43.71       44.94      3.49 o 
   3  10   6        0.96        2.14      1.38 o 
   4  10   6       50.27       53.51      3.23 o 
   5  10   6       19.70       21.72      2.65 o 
   6  10   6        9.37       11.57      2.48 o 
   7  10   6       40.01       37.57      3.58 o 
  -7  11   6       20.90       23.94      5.26 o 
  -6  11   6       22.14       28.69      5.28 o 
  -5  11   6        0.54        1.12      3.16 o 
  -4  11   6        4.85        7.24      2.66 o 
  -3  11   6        0.37        0.14      2.12 o 
  -2  11   6        0.15        2.03      2.10 o 
  -1  11   6        0.09        2.60      2.07 o 
   0  11   6       11.54       13.64      2.56 o 
   1  11   6       10.92        6.75      2.51 o 
   2  11   6        1.25       -0.90      2.26 o 
   3  11   6        5.89        5.35      1.37 o 
   4  11   6        0.53        0.59      1.65 o 
   5  11   6        3.95        1.49      1.95 o 
   6  11   6        5.76        6.17      2.25 o 
  -5  12   6       38.34       51.94      6.48 o 
  -4  12   6        0.01        2.55      3.51 o 
  -3  12   6        4.00       10.03      3.76 o 
  -2  12   6        0.54        1.53      3.12 o 
  -1  12   6        5.05        2.57      3.02 o 
   0  12   6        6.31        3.30      3.09 o 
   1  12   6        1.68        3.39      2.96 o 
   2  12   6        0.10        1.50      2.98 o 
   3  12   6        0.30       -1.21      2.96 o 
   4  12   6        0.48       -1.14      2.82 o 
 -14   1   7        2.03        2.98      1.28 o 
 -13   1   7        6.73        4.13      1.31 o 
 -12   1   7        3.07       -0.01      1.15 o 
 -11   1   7       23.54       25.78      1.58 o 
 -10   1   7      113.00      113.36      2.42 o 
  -9   1   7        1.00        1.13      0.82 o 
  -8   1   7       26.70       24.45      1.11 o 
  -7   1   7        0.91       -0.31      0.52 o 
  -6   1   7       56.81       69.73      1.28 o 
  -5   1   7     1469.77     1450.00     13.29 o 
  -4   1   7      134.29      112.77      1.65 o 
  -3   1   7      341.53      304.94      3.29 o 
  -2   1   7     2768.26     3025.81     30.47 o 
  -1   1   7      348.58      381.71      4.10 o 
   0   1   7     1405.90     1526.81     16.97 o 
   1   1   7       36.52       29.87      0.70 o 
   2   1   7     3801.39     3954.41     36.85 o 
   3   1   7       90.51       57.03      1.35 o 
   4   1   7      205.23      305.28      4.52 o 
   5   1   7        6.20        9.80      0.99 o 
   6   1   7      521.68      443.94      6.45 o 
   7   1   7      105.82      108.02      2.87 o 
   8   1   7       38.41       43.48      2.01 o 
   9   1   7        1.83        2.10      1.29 o 
  10   1   7        3.99        9.15      1.68 o 
  11   1   7        3.93        3.73      1.75 o 
  12   1   7       26.28       33.08      3.13 o 
 -14   2   7       11.26       13.20      1.95 o 
 -13   2   7        0.62        2.54      1.59 o 
 -12   2   7        0.18       -0.59      1.35 o 
 -11   2   7       29.13       28.24      1.66 o 
 -10   2   7        4.76        6.54      1.16 o 
  -9   2   7        3.94       -0.41      0.97 o 
  -8   2   7        0.72       -0.77      0.77 o 
  -7   2   7        1.03       -0.59      0.59 o 
  -6   2   7      253.53      267.84      3.34 o 
  -5   2   7       18.48       23.37      0.74 o 
  -4   2   7      209.53      225.88      2.58 o 
  -3   2   7       90.54       90.59      1.53 o 
  -2   2   7      179.75      189.20      2.48 o 
  -1   2   7     1884.83     1926.00     18.24 o 
   0   2   7      948.84     1074.48      9.35 o 
   1   2   7      282.77      287.31      3.39 o 
   2   2   7       54.11       65.98      1.36 o 
   3   2   7      251.21      246.81      2.94 o 
   4   2   7      229.03      202.19      2.73 o 
   5   2   7      108.48      100.56      2.72 o 
   6   2   7        6.06       12.53      1.35 o 
   7   2   7       40.69       40.94      2.08 o 
   8   2   7        2.91       -0.11      1.88 o 
   9   2   7      137.89      119.25      5.15 o 
  10   2   7        3.21        4.98      1.73 o 
  11   2   7        5.42        0.25      1.94 o 
  12   2   7        1.30       -0.59      2.31 o 
 -13   3   7        9.16        7.60      2.52 o 
 -12   3   7        0.62        0.86      1.36 o 
 -11   3   7        6.05        8.40      1.42 o 
 -10   3   7       40.34       35.71      1.77 o 
  -9   3   7       43.95       36.07      1.95 o 
  -8   3   7       31.00       23.56      1.31 o 
  -7   3   7        3.60        0.31      0.63 o 
  -6   3   7      123.03      124.08      2.14 o 
  -5   3   7       94.38       99.49      1.77 o 
  -4   3   7       50.34       45.05      1.44 o 
  -3   3   7     1378.54     1530.20     17.17 o 
  -2   3   7     1013.34     1055.49     11.10 o 
  -1   3   7        0.20        2.04      0.51 o 
   0   3   7      490.31      501.58      4.50 o 
   1   3   7      113.01      147.00      1.76 o 
   2   3   7      341.93      357.97      4.18 o 
   3   3   7      151.04      144.52      2.00 o 
   4   3   7       56.63       60.37      1.64 o 
   5   3   7      495.83      500.78      5.54 o 
   6   3   7       43.84       44.07      1.61 o 
   7   3   7        1.01       -1.02      1.20 o 
   8   3   7       11.02       16.51      1.79 o 
   9   3   7        6.46        9.50      1.77 o 
  10   3   7        6.92        6.14      2.24 o 
  11   3   7        2.61        3.35      2.41 o 
  12   3   7        0.97        0.93      2.79 o 
 -13   4   7        0.69       -2.64      2.64 o 
 -12   4   7        2.18        0.99      1.58 o 
 -11   4   7        3.18        3.63      1.60 o 
 -10   4   7        0.07        3.09      1.54 o 
  -9   4   7        0.84        3.31      1.49 o 
  -8   4   7      240.22      235.25      5.22 o 
  -7   4   7      110.51      112.66      3.82 o 
  -6   4   7       12.83       11.41      0.68 o 
  -5   4   7      269.39      282.52      3.55 o 
  -4   4   7      273.34      268.64     11.02 o 
  -3   4   7     2935.01     2894.02     43.58 o 
  -2   4   7       56.24       93.61      2.27 o 
  -1   4   7      254.93      262.67      3.06 o 
   0   4   7        4.31        2.11      0.37 o 
   1   4   7      818.73      849.06      7.34 o 
   2   4   7      357.85      333.07      3.77 o 
   3   4   7        0.91        0.65      0.43 o 
   4   4   7      354.20      369.71      4.07 o 
   5   4   7      594.00      611.46      6.51 o 
   6   4   7        6.73        5.94      0.97 o 
   7   4   7        0.10       -0.92      0.92 o 
   8   4   7        0.60       -0.19      1.21 o 
   9   4   7       54.12       62.34      3.11 o 
  10   4   7       54.42       69.06      4.11 o 
  11   4   7        2.03       -1.79      1.79 o 
 -13   5   7        0.01       -2.50      2.50 o 
 -12   5   7       22.48       25.96      2.33 o 
 -11   5   7        4.50        2.53      1.67 o 
 -10   5   7       11.78       10.85      1.80 o 
  -9   5   7       55.99       53.47      2.64 o 
  -8   5   7       90.29       76.29      3.18 o 
  -7   5   7      111.97      110.96      4.58 o 
  -6   5   7      142.70      149.76      3.65 o 
  -5   5   7      175.23      180.32      6.24 o 
  -4   5   7        0.04        3.09      1.25 o 
  -3   5   7     1150.40     1217.69     23.11 o 
  -2   5   7      201.23      172.61      4.58 o 
  -1   5   7        2.85        4.77      0.99 o 
   0   5   7      311.33      305.33      4.04 o 
   1   5   7       71.70       68.18      1.26 o 
   2   5   7        0.87        0.04      0.49 o 
   3   5   7      782.71      802.97      7.58 o 
   4   5   7       34.03       29.05      1.17 o 
   5   5   7     1271.94     1245.61     12.76 o 
   6   5   7      357.64      359.46      5.15 o 
   7   5   7       39.97       34.10      2.68 o 
   8   5   7        0.02        0.38      1.28 o 
   9   5   7        9.07       12.90      1.97 o 
  10   5   7       13.38        8.70      2.06 o 
  11   5   7        6.09        8.25      2.42 o 
 -12   6   7        1.68        1.69      1.73 o 
 -11   6   7        5.94        5.41      2.20 o 
 -10   6   7       28.65       36.84      2.37 o 
  -9   6   7       15.76       18.36      1.73 o 
  -8   6   7       19.49       19.84      1.23 o 
  -7   6   7        5.34        0.21      2.19 o 
  -6   6   7       31.14       20.63      2.79 o 
  -5   6   7       54.75       43.62      3.55 o 
  -4   6   7       25.31       26.26      2.70 o 
  -3   6   7        0.19       -0.20      1.18 o 
  -2   6   7        6.22        4.49      1.73 o 
  -1   6   7       41.72       51.41      1.96 o 
   0   6   7        6.34       11.81      0.94 o 
   1   6   7       25.77       26.09      0.83 o 
   2   6   7       38.38       41.14      1.22 o 
   3   6   7        0.81        0.03      0.68 o 
   4   6   7      162.09      169.77      3.05 o 
   5   6   7       44.92       53.71      2.08 o 
   6   6   7       20.51       13.82      1.38 o 
   7   6   7        2.14        3.33      1.45 o 
   8   6   7       18.81       18.42      1.99 o 
   9   6   7        2.20       -0.05      1.66 o 
  10   6   7       12.45       14.70      2.11 o 
  11   6   7        4.66        8.73      3.34 o 
 -12   7   7        3.00       -1.86      1.86 o 
 -11   7   7        0.65       -1.59      1.59 o 
 -10   7   7       10.62        4.23      1.41 o 
  -9   7   7       10.57       12.77      2.46 o 
  -8   7   7        0.01       -0.47      2.87 o 
  -7   7   7        0.52        0.42      2.89 o 
  -6   7   7       12.48       13.25      3.18 o 
  -5   7   7      172.46      173.02      8.68 o 
  -4   7   7       80.66       81.12      4.28 o 
  -3   7   7      737.47      750.66     14.10 o 
  -2   7   7      630.81      575.62     11.26 o 
  -1   7   7       32.15       30.56      1.97 o 
   0   7   7       47.51       53.37      2.67 o 
   1   7   7      659.56      624.75      9.55 o 
   2   7   7       11.16        7.98      0.96 o 
   3   7   7        4.23        8.65      1.24 o 
   4   7   7        0.27        0.74      1.02 o 
   5   7   7       25.18       16.32      1.42 o 
   6   7   7       28.63       23.11      1.84 o 
   7   7   7       41.54       39.68      2.96 o 
   8   7   7        0.09        0.38      1.42 o 
   9   7   7       15.29       20.53      1.93 o 
  10   7   7        2.31        0.30      2.80 o 
 -11   8   7        4.48        2.24      3.25 o 
 -10   8   7       15.86       36.47      4.21 o 
  -9   8   7        0.84        1.24      2.47 o 
  -8   8   7       29.73       38.11      5.37 o 
  -7   8   7        5.98        9.79      3.71 o 
  -6   8   7      108.89      102.50      5.32 o 
  -5   8   7        2.31        4.76      2.09 o 
  -4   8   7       71.97       68.06      3.70 o 
  -3   8   7        0.92        2.50      1.55 o 
  -2   8   7        0.48        0.49      1.80 o 
  -1   8   7       28.76       21.11      2.24 o 
   0   8   7       72.38       69.61      3.42 o 
   1   8   7        0.89        0.89      1.57 o 
   2   8   7       36.38       44.67      1.73 o 
   3   8   7       28.08       21.40      1.93 o 
   4   8   7       26.88       22.80      2.16 o 
   5   8   7        0.19        0.22      1.55 o 
   6   8   7       11.56       16.56      2.67 o 
   7   8   7        7.47        6.11      2.09 o 
   8   8   7        5.53        1.03      2.10 o 
   9   8   7        6.93        7.44      2.98 o 
 -10   9   7        1.84        1.91      4.37 o 
  -9   9   7        8.08       10.49      4.55 o 
  -8   9   7        4.87        5.30      3.84 o 
  -7   9   7       11.62       15.36      3.37 o 
  -6   9   7       24.93       24.31      3.37 o 
  -5   9   7       40.60       40.65      3.65 o 
  -4   9   7       30.62       26.62      3.09 o 
  -3   9   7       32.15       32.64      3.23 o 
  -2   9   7        1.45        3.87      2.00 o 
  -1   9   7       19.04       21.08      2.77 o 
   0   9   7        0.14       -1.50      1.50 o 
   1   9   7        1.65        0.96      1.63 o 
   2   9   7       11.74       10.83      1.52 o 
   3   9   7      108.05      120.05      4.01 o 
   4   9   7       22.06       22.49      2.92 o 
   5   9   7        0.87        1.22      1.65 o 
   6   9   7        5.90        6.40      2.74 o 
   7   9   7        8.02        9.38      5.49 o 
   8   9   7       34.70       45.44      3.99 o 
  -9  10   7        1.08       -2.21      4.00 o 
  -8  10   7       15.19       15.15      4.75 o 
  -7  10   7       25.62       25.41      5.30 o 
  -6  10   7        1.92        0.11      2.30 o 
  -5  10   7       28.65       31.97      3.63 o 
  -4  10   7        6.12        5.63      2.50 o 
  -3  10   7        0.01       -0.81      2.05 o 
  -2  10   7       24.00       22.01      5.33 o 
  -1  10   7       68.75       77.43      6.17 o 
   0  10   7        8.57        9.52      2.19 o 
   1  10   7       41.66       47.24      3.24 o 
   2  10   7        0.10       -0.86      3.30 o 
   3  10   7       25.12       21.29      3.28 o 
   4  10   7        9.10       10.93      2.28 o 
   5  10   7       14.39       19.11      2.65 o 
   6  10   7        6.50        7.09      2.39 o 
   7  10   7       54.43       52.03      4.10 o 
  -7  11   7        0.03        2.52      3.89 o 
  -6  11   7       10.58        7.15      4.14 o 
  -5  11   7        8.30        6.62      4.01 o 
  -4  11   7        0.12        3.35      3.59 o 
  -3  11   7        0.13       -1.72      2.12 o 
  -2  11   7       25.07       21.77      3.11 o 
  -1  11   7        9.26       12.89      4.03 o 
   0  11   7       15.78       14.49      2.81 o 
   1  11   7        0.20       -0.22      2.26 o 
   2  11   7        4.72        0.07      5.76 o 
   3  11   7       11.68       11.60      3.64 o 
   4  11   7        2.41        3.50      1.81 o 
   5  11   7        0.41        0.83      1.83 o 
  -5  12   7        0.08       -2.27      3.39 o 
  -4  12   7        1.46        7.33      4.12 o 
  -3  12   7       19.37       16.13      4.44 o 
  -2  12   7        4.34        1.46      3.48 o 
  -1  12   7       18.31       23.53      4.37 o 
   0  12   7        0.02       -1.02      2.94 o 
   1  12   7       16.44       12.34      2.98 o 
   2  12   7        7.09        7.30      3.53 o 
   3  12   7        1.37        1.64      3.41 o 
 -14   0   8       33.03       40.29      2.85 o 
 -13   0   8       11.64       14.62      2.18 o 
 -12   0   8        0.32       -1.03      1.57 o 
 -11   0   8        6.82       12.40      1.87 o 
 -10   0   8      111.37       98.06      3.56 o 
  -9   0   8      103.50       93.00      2.66 o 
  -8   0   8        9.86        9.13      1.26 o 
  -7   0   8        1.02        0.97      0.77 o 
  -6   0   8       77.64       80.19      2.02 o 
  -5   0   8       11.35       10.87      0.77 o 
  -4   0   8      263.98      248.78      4.42 o 
  -3   0   8     4820.14     5166.62     68.44 o 
  -2   0   8     1459.31     1713.50     23.42 o 
  -1   0   8     2256.80     2632.13     41.42 o 
   0   0   8      700.04      728.41      9.27 o 
   1   0   8       25.61       28.12      2.01 o 
   2   0   8     2013.29     2182.69     29.50 o 
   3   0   8      445.04      345.41      5.09 o 
   4   0   8      428.36      381.26      7.67 o 
   5   0   8       27.71       20.42      1.75 o 
   6   0   8        3.15       -0.94      1.26 o 
   7   0   8      274.62      263.57      6.69 o 
   8   0   8       56.32       56.14      3.40 o 
   9   0   8      142.31      135.12      5.19 o 
  10   0   8       19.20       15.06      2.60 o 
  11   0   8       29.45       25.69      3.23 o 
  12   0   8        2.34        0.69      2.27 o 
 -14   1   8        2.38        3.44      1.63 o 
 -13   1   8        1.96        3.94      1.20 o 
 -12   1   8        2.75        3.08      1.14 o 
 -11   1   8       29.89       31.03      1.60 o 
 -10   1   8        1.10        0.39      0.85 o 
  -9   1   8        0.85       -0.18      0.81 o 
  -8   1   8       30.22       25.18      1.05 o 
  -7   1   8      102.88      108.52      2.05 o 
  -6   1   8      273.49      287.70      3.25 o 
  -5   1   8       13.07       17.84      0.76 o 
  -4   1   8       66.05       69.24      1.39 o 
  -3   1   8     2846.81     3137.62     29.33 o 
  -2   1   8     1154.94     1185.14     12.46 o 
  -1   1   8      777.37      793.37      7.99 o 
   0   1   8        0.61        1.15      0.38 o 
   1   1   8      756.96      770.65      7.34 o 
   2   1   8       85.98       65.87      1.39 o 
   3   1   8      829.29      930.10      9.53 o 
   4   1   8      218.74      205.21      3.87 o 
   5   1   8        1.42        0.20      0.87 o 
   6   1   8       46.75       44.12      2.01 o 
   7   1   8        0.00       -0.89      0.89 o 
   8   1   8        1.42       -0.24      1.11 o 
   9   1   8        0.13        1.39      1.45 o 
  10   1   8        0.14       -1.49      1.49 o 
  11   1   8       36.40       53.17      3.09 o 
  12   1   8        1.08        1.55      2.41 o 
 -14   2   8        0.00        1.01      2.28 o 
 -13   2   8        0.02        0.64      1.49 o 
 -12   2   8       18.68       17.61      1.79 o 
 -11   2   8       56.51       65.74      2.37 o 
 -10   2   8        5.42        8.47      1.29 o 
  -9   2   8       63.01       59.55      2.08 o 
  -8   2   8       63.43       56.43      2.22 o 
  -7   2   8      564.40      564.05      5.98 o 
  -6   2   8        2.25        2.10      0.55 o 
  -5   2   8      629.02      684.99      6.71 o 
  -4   2   8       70.65       96.32      1.45 o 
  -3   2   8      448.21      456.88      5.25 o 
  -2   2   8      419.18      440.42      4.75 o 
  -1   2   8      224.55      196.77      2.43 o 
   0   2   8       43.90       48.92      1.03 o 
   1   2   8      336.49      346.93      4.24 o 
   2   2   8      153.51      168.88      2.40 o 
   3   2   8       59.13       81.98      1.67 o 
   4   2   8     1106.61     1094.63      9.98 o 
   5   2   8        4.62        2.05      0.72 o 
   6   2   8      133.61      130.93      3.82 o 
   7   2   8       79.87       93.60      4.13 o 
   8   2   8       18.50       15.26      1.74 o 
   9   2   8      105.68      112.37      3.78 o 
  10   2   8       25.88       25.68      2.37 o 
  11   2   8       12.45        7.43      2.62 o 
  12   2   8        1.18       -0.11      2.31 o 
 -13   3   8        9.48        4.75      2.42 o 
 -12   3   8        9.25       11.57      1.69 o 
 -11   3   8        0.18        0.73      1.09 o 
 -10   3   8       18.51       14.38      1.38 o 
  -9   3   8       58.61       62.49      2.23 o 
  -8   3   8      135.94      129.80      2.74 o 
  -7   3   8       20.66       22.62      1.12 o 
  -6   3   8        5.18        4.68      0.73 o 
  -5   3   8      224.47      214.15      2.82 o 
  -4   3   8      171.59      176.01      2.50 o 
  -3   3   8       41.40       58.19      2.32 o 
  -2   3   8       64.02       71.21      1.66 o 
  -1   3   8      916.27      902.81      8.43 o 
   0   3   8      800.13      757.01      6.55 o 
   1   3   8     1285.17     1390.78     11.03 o 
   2   3   8      245.52      261.17      3.13 o 
   3   3   8       32.95       41.18      1.19 o 
   4   3   8      781.17      781.32      7.84 o 
   5   3   8       26.38       27.92      1.28 o 
   6   3   8       19.32       13.26      1.27 o 
   7   3   8       38.40       44.83      2.33 o 
   8   3   8        2.15        0.40      1.10 o 
   9   3   8       25.91       18.44      2.28 o 
  10   3   8        1.62        1.29      2.09 o 
  11   3   8       41.67       52.64      3.91 o 
 -13   4   8        3.20        1.45      2.01 o 
 -12   4   8        3.77        4.48      1.85 o 
 -11   4   8        0.32        1.93      1.72 o 
 -10   4   8       73.31       75.70      3.22 o 
  -9   4   8      253.11      252.70      5.75 o 
  -8   4   8        5.17        5.36      1.43 o 
  -7   4   8      117.86      103.65      2.79 o 
  -6   4   8        7.19        6.29      1.06 o 
  -5   4   8        1.03        2.08      1.28 o 
  -4   4   8      740.18      765.51     11.72 o 
  -3   4   8      117.97      106.97      2.94 o 
  -2   4   8      196.82      195.88      3.60 o 
  -1   4   8       42.44       35.31      1.04 o 
   0   4   8      276.20      280.16      2.85 o 
   1   4   8      434.23      467.85      4.41 o 
   2   4   8        7.55        9.55      0.89 o 
   3   4   8      176.08      155.03      2.55 o 
   4   4   8       92.57       98.87      1.84 o 
   5   4   8       47.16       46.20      1.41 o 
   6   4   8        0.32        1.61      1.00 o 
   7   4   8      123.80      118.24      3.04 o 
   8   4   8        0.95       -0.55      1.26 o 
   9   4   8        0.12        0.36      1.66 o 
  10   4   8        4.42        6.66      2.45 o 
  11   4   8        9.54       11.20      3.43 o 
 -13   5   8        2.06        2.53      2.00 o 
 -12   5   8        1.43        2.48      1.70 o 
 -11   5   8        0.83        3.78      1.70 o 
 -10   5   8       16.32       17.52      1.92 o 
  -9   5   8        3.43        2.67      1.53 o 
  -8   5   8       34.63       34.88      1.79 o 
  -7   5   8       33.25       29.37      1.85 o 
  -6   5   8       61.80       68.22      2.69 o 
  -5   5   8       87.78       83.82      4.27 o 
  -4   5   8       97.67       96.98      4.03 o 
  -3   5   8        5.92        7.79      1.28 o 
  -2   5   8       35.23       21.78      1.52 o 
  -1   5   8      123.90      119.48      2.01 o 
   0   5   8        0.03       -0.32      0.68 o 
   1   5   8        1.27        3.03      0.51 o 
   2   5   8       51.38       60.96      1.34 o 
   3   5   8      203.30      199.33      2.85 o 
   4   5   8      336.33      311.03      4.15 o 
   5   5   8        0.22       -0.52      1.18 o 
   6   5   8       26.41       34.86      1.61 o 
   7   5   8       34.23       43.75      2.43 o 
   8   5   8       14.72       18.20      2.04 o 
   9   5   8       27.57       28.37      2.44 o 
  10   5   8        2.98        3.20      2.20 o 
  11   5   8        2.22        3.98      2.35 o 
 -12   6   8        0.97        2.37      1.73 o 
 -11   6   8        1.94       -1.70      2.34 o 
 -10   6   8       36.58       38.15      2.41 o 
  -9   6   8       77.61       84.25      2.92 o 
  -8   6   8       14.87       15.34      2.82 o 
  -7   6   8       26.19       23.93      2.98 o 
  -6   6   8       20.35       19.29      2.71 o 
  -5   6   8      768.32      742.36     17.35 o 
  -4   6   8     1399.95     1259.93     26.68 o 
  -3   6   8      164.04      169.71      6.10 o 
  -2   6   8      134.75      111.21      3.83 o 
  -1   6   8       59.76       74.04      2.37 o 
   0   6   8        1.73        0.20      0.66 o 
   1   6   8      109.06      123.57      1.95 o 
   2   6   8      132.61      130.69      2.32 o 
   3   6   8      672.59      690.31      8.22 o 
   4   6   8       30.94       22.66      1.63 o 
   5   6   8       65.49       49.80      1.96 o 
   6   6   8       41.71       41.84      1.98 o 
   7   6   8       42.03       31.34      2.21 o 
   8   6   8       47.12       49.01      4.19 o 
   9   6   8       24.09       32.71      2.54 o 
  10   6   8        7.76        0.98      2.06 o 
 -12   7   8        4.17        1.46      2.29 o 
 -11   7   8        0.24        1.40      3.15 o 
 -10   7   8       12.32       11.38      2.56 o 
  -9   7   8        6.58       10.97      2.32 o 
  -8   7   8       12.02       10.53      6.26 o 
  -7   7   8        0.32        0.68      2.04 o 
  -6   7   8       12.39        9.62      2.59 o 
  -5   7   8      192.64      184.41      6.90 o 
  -4   7   8      174.85      165.94      5.14 o 
  -3   7   8       32.06       36.17      4.53 o 
  -2   7   8       17.40       15.41      1.94 o 
  -1   7   8      123.58      112.39      3.48 o 
   0   7   8       10.05       12.50      1.42 o 
   1   7   8       62.99       58.06      2.32 o 
   2   7   8      182.17      179.50      2.84 o 
   3   7   8       16.47       14.58      1.34 o 
   4   7   8        0.00        1.40      1.09 o 
   5   7   8       21.17       20.07      1.72 o 
   6   7   8       85.24       84.92      3.12 o 
   7   7   8        7.48        7.90      1.67 o 
   8   7   8        0.43       -1.28      1.52 o 
   9   7   8        2.46        5.77      1.91 o 
  10   7   8        2.07        3.10      2.97 o 
 -11   8   8       51.87       59.89      5.44 o 
 -10   8   8       46.77       51.20      7.31 o 
  -9   8   8        9.01       13.26      4.46 o 
  -8   8   8        6.25        6.19      3.91 o 
  -7   8   8       18.99       10.88      3.89 o 
  -6   8   8       17.44       24.05      3.11 o 
  -5   8   8        4.11        2.53      1.79 o 
  -4   8   8       17.12       21.59      2.35 o 
  -3   8   8       38.22       35.99      2.61 o 
  -2   8   8       24.31       22.95      2.25 o 
  -1   8   8      255.73      256.71      6.66 o 
   0   8   8       61.61       47.03      2.88 o 
   1   8   8       68.35       68.29      3.42 o 
   2   8   8        1.78        3.64      0.92 o 
   3   8   8       47.72       57.49      2.86 o 
   4   8   8        0.08        0.56      1.93 o 
   5   8   8        0.23        1.76      1.66 o 
   6   8   8       44.98       43.29      3.66 o 
   7   8   8       11.07       15.07      2.45 o 
   8   8   8        7.00        4.08      2.44 o 
   9   8   8        4.92        6.80      3.36 o 
 -10   9   8        1.76        6.01      4.69 o 
  -9   9   8        0.62       -3.00      3.34 o 
  -8   9   8        0.00        2.19      3.87 o 
  -7   9   8       24.85       26.63      3.56 o 
  -6   9   8       45.34       46.00     10.91 o 
  -5   9   8        0.11        0.02      2.00 o 
  -4   9   8        6.02        6.95      2.27 o 
  -3   9   8       20.56       16.74      2.74 o 
  -2   9   8       24.42       24.11      2.85 o 
  -1   9   8        1.77        1.77      1.88 o 
   0   9   8       27.40       32.11      2.73 o 
   1   9   8       40.40       35.05      3.19 o 
   2   9   8       10.42        6.39      3.36 o 
   3   9   8        1.98        1.38      1.34 o 
   4   9   8        3.01        6.78      1.73 o 
   5   9   8       26.47       28.70      2.62 o 
   6   9   8        2.17        2.69      1.92 o 
   7   9   8        1.92        2.69      4.28 o 
   8   9   8        4.67        2.31      2.70 o 
  -9  10   8        2.90        5.99      4.71 o 
  -8  10   8       10.86       17.29      5.23 o 
  -7  10   8       31.18       30.01      5.28 o 
  -6  10   8        4.65       -1.27      3.55 o 
  -5  10   8       78.99       85.87      5.38 o 
  -4  10   8        2.64        0.32      2.28 o 
  -3  10   8       32.53       40.92      3.78 o 
  -2  10   8        2.16       -1.03      2.02 o 
  -1  10   8       18.44       22.02      2.66 o 
   0  10   8        1.03        0.66      1.87 o 
   1  10   8       27.66       29.05      4.08 o 
   2  10   8       36.62       36.83      4.85 o 
   3  10   8        1.03        2.85      1.19 o 
   4  10   8       20.39       15.90      2.03 o 
   5  10   8        0.02       -1.40      2.19 o 
   6  10   8       17.81       19.18      2.84 o 
   7  10   8        0.02        2.31      2.47 o 
  -7  11   8        0.05       -3.68      3.68 o 
  -6  11   8       18.27       17.63      5.01 o 
  -5  11   8        4.20        7.08      4.17 o 
  -4  11   8        0.80        4.37      3.80 o 
  -3  11   8        8.11       15.21      2.99 o 
  -2  11   8        0.50        0.63      2.14 o 
  -1  11   8        0.33        0.99      3.96 o 
   0  11   8        3.30        3.70      2.44 o 
   1  11   8        1.03        2.71      3.53 o 
   2  11   8        5.13        7.80      3.48 o 
   3  11   8        0.74       -2.84      2.84 o 
   4  11   8        3.19        3.18      2.66 o 
   5  11   8       32.22       35.06      3.54 o 
  -4  12   8       33.92       39.80      5.96 o 
  -3  12   8        0.55        0.20      3.84 o 
  -2  12   8       19.88       25.75      4.89 o 
  -1  12   8       12.83       16.88      4.23 o 
   0  12   8        0.44        4.25      3.44 o 
   1  12   8        1.20        0.48      3.00 o 
   2  12   8        5.06        7.03      3.73 o 
   3  12   8        6.25        8.56      3.57 o 
 -14   1   9        0.00        1.07      1.55 o 
 -13   1   9        8.78        9.96      1.71 o 
 -12   1   9        4.96        1.19      1.33 o 
 -11   1   9        0.18       -0.80      0.88 o 
 -10   1   9        0.11       -0.81      0.81 o 
  -9   1   9        1.70       -0.25      0.75 o 
  -8   1   9      103.95      100.76      2.61 o 
  -7   1   9      761.36      748.78      7.54 o 
  -6   1   9        4.43        6.18      0.67 o 
  -5   1   9      202.99      219.70      2.76 o 
  -4   1   9      370.76      384.21      3.90 o 
  -3   1   9       64.30       96.66      1.82 o 
  -2   1   9     2404.32     2361.09     24.11 o 
  -1   1   9     1855.01     1897.18     19.58 o 
   0   1   9        8.78        7.93      0.78 o 
   1   1   9      296.08      362.57      4.15 o 
   2   1   9      205.45      248.09      3.18 o 
   3   1   9      164.14      155.03      2.40 o 
   4   1   9      278.06      259.78      3.77 o 
   5   1   9      161.23      152.89      3.03 o 
   6   1   9       43.98       42.99      1.76 o 
   7   1   9       20.68       13.72      1.55 o 
   8   1   9       39.99       38.79      2.27 o 
   9   1   9      169.97      174.55      4.68 o 
  10   1   9        9.99        4.21      1.80 o 
  11   1   9       85.28      112.68      4.87 o 
 -14   2   9       14.14       17.54      2.61 o 
 -13   2   9        3.64        4.38      1.57 o 
 -12   2   9        0.06       -0.93      1.18 o 
 -11   2   9        0.00       -1.15      1.15 o 
 -10   2   9       47.69       47.29      2.00 o 
  -9   2   9       19.20       19.32      1.37 o 
  -8   2   9      196.39      201.36      3.65 o 
  -7   2   9      106.63      103.11      1.83 o 
  -6   2   9       12.48       11.92      0.74 o 
  -5   2   9       43.62       50.60      1.20 o 
  -4   2   9      319.50      357.24      3.82 o 
  -3   2   9      232.62      245.28      3.24 o 
  -2   2   9     1986.19     2220.31     21.16 o 
  -1   2   9      243.65      278.13      3.27 o 
   0   2   9        5.57        7.53      0.71 o 
   1   2   9     1001.24      979.07     10.52 o 
   2   2   9      493.74      462.77      5.19 o 
   3   2   9        1.21        1.55      0.83 o 
   4   2   9       43.45       46.09      1.43 o 
   5   2   9      251.97      229.81      3.48 o 
   6   2   9      260.99      227.90      4.16 o 
   7   2   9        0.02       -0.95      0.95 o 
   8   2   9        0.15       -0.40      1.29 o 
   9   2   9        3.73        1.75      1.99 o 
  10   2   9       33.44       30.46      2.80 o 
  11   2   9       39.54       43.47      3.81 o 
 -13   3   9       20.86       18.40      2.83 o 
 -12   3   9        1.66        2.56      1.60 o 
 -11   3   9        3.18        1.52      1.19 o 
 -10   3   9        2.22        2.73      1.08 o 
  -9   3   9       90.69       87.41      2.39 o 
  -8   3   9       48.48       47.80      1.70 o 
  -7   3   9       67.77       67.73      1.89 o 
  -6   3   9      528.53      534.25      6.30 o 
  -5   3   9       43.47       39.58      1.15 o 
  -4   3   9       23.07       32.34      1.16 o 
  -3   3   9       30.23       38.95      1.54 o 
  -2   3   9       21.44       30.72      0.82 o 
  -1   3   9        0.04       -0.07      0.40 o 
   0   3   9       24.87       27.75      0.80 o 
   1   3   9        0.55        0.28      0.42 o 
   2   3   9       90.86      100.67      1.85 o 
   3   3   9        0.10        0.27      0.55 o 
   4   3   9      358.01      365.75      4.67 o 
   5   3   9        0.07       -0.28      0.67 o 
   6   3   9       12.04       12.58      1.25 o 
   7   3   9       13.77       13.24      1.40 o 
   8   3   9        3.23        4.23      1.46 o 
   9   3   9        0.58        0.11      1.68 o 
  10   3   9       12.22       10.00      2.48 o 
  11   3   9       50.28       59.49      4.29 o 
 -13   4   9        1.17        2.93      2.15 o 
 -12   4   9        5.00        6.98      2.10 o 
 -11   4   9        4.36        8.81      1.86 o 
 -10   4   9      116.34      106.04      5.13 o 
  -9   4   9        1.95        1.99      1.46 o 
  -8   4   9       64.93       76.19      2.87 o 
  -7   4   9       33.60       28.34      1.24 o 
  -6   4   9       45.02       36.71      1.79 o 
  -5   4   9      203.14      203.47      4.59 o 
  -4   4   9     1000.67      995.28     14.78 o 
  -3   4   9        2.81        0.64      0.86 o 
  -2   4   9       23.73       28.27      2.24 o 
  -1   4   9       25.79       24.72      1.07 o 
   0   4   9       18.90       15.64      0.61 o 
   1   4   9      222.23      222.01      2.52 o 
   2   4   9      382.39      380.21      4.58 o 
   3   4   9      140.55      152.14      2.64 o 
   4   4   9      205.12      191.20      3.08 o 
   5   4   9       33.87       40.07      1.61 o 
   6   4   9       38.83       44.96      2.14 o 
   7   4   9       96.91      112.62      2.79 o 
   8   4   9       30.15       38.78      2.33 o 
   9   4   9        0.91        4.66      2.87 o 
  10   4   9        5.93        9.54      3.09 o 
  11   4   9       15.96       18.66      3.76 o 
 -13   5   9       28.46       36.28      3.00 o 
 -12   5   9        6.77       10.68      2.39 o 
 -11   5   9        0.06        0.13      1.62 o 
 -10   5   9       33.91       31.80      2.25 o 
  -9   5   9        0.22        0.79      1.29 o 
  -8   5   9       21.63       21.22      1.32 o 
  -7   5   9        4.27        3.00      2.09 o 
  -6   5   9        3.72        2.59      1.67 o 
  -5   5   9      185.70      181.23      8.27 o 
  -4   5   9      265.57      251.63      5.32 o 
  -3   5   9       42.32       41.83      2.06 o 
  -2   5   9       14.46       10.86      1.16 o 
  -1   5   9        0.40       -0.52      0.62 o 
   0   5   9      136.46      160.17      2.69 o 
   1   5   9       73.45       64.61      1.33 o 
   2   5   9      728.73      695.64      7.57 o 
   3   5   9       12.63       10.28      0.95 o 
   4   5   9       66.39       57.02      2.17 o 
   5   5   9        5.10        5.71      1.17 o 
   6   5   9        8.31       12.81      1.98 o 
   7   5   9       59.09       52.22      2.64 o 
   8   5   9        0.04        0.89      1.57 o 
   9   5   9       21.78       25.29      2.83 o 
  10   5   9        2.34       -0.39      2.21 o 
 -12   6   9       16.69       22.06      2.42 o 
 -11   6   9        0.02       -0.62      1.45 o 
 -10   6   9        0.00       -0.57      1.25 o 
  -9   6   9       42.44       40.01      1.83 o 
  -8   6   9        0.57       -1.40      2.08 o 
  -7   6   9        0.06        0.56      1.93 o 
  -6   6   9       20.24       17.88      2.68 o 
  -5   6   9       24.86       26.14      2.93 o 
  -4   6   9       78.20       94.69      5.44 o 
  -3   6   9      106.18      104.92      3.94 o 
  -2   6   9       32.80       28.87      1.83 o 
  -1   6   9        4.75        6.00      1.13 o 
   0   6   9       14.73       16.02      1.27 o 
   1   6   9       66.04       69.80      1.57 o 
   2   6   9      123.92      139.48      2.45 o 
   3   6   9      314.99      309.73      6.28 o 
   4   6   9      136.51      137.20      3.09 o 
   5   6   9       21.74       18.66      1.48 o 
   6   6   9       17.37       21.21      1.69 o 
   7   6   9        2.59        5.36      1.64 o 
   8   6   9        7.09       11.16      2.16 o 
   9   6   9        2.63       10.11      2.68 o 
  10   6   9        0.56        0.32      2.09 o 
 -11   7   9        0.92       -2.85      2.85 o 
 -10   7   9       10.84       10.79      2.58 o 
  -9   7   9        4.06       -0.55      2.41 o 
  -8   7   9       16.52       14.96      3.03 o 
  -7   7   9        0.03        4.73      2.36 o 
  -6   7   9       33.47       32.86      3.31 o 
  -5   7   9       26.22       23.51      2.98 o 
  -4   7   9       37.71       30.35      2.89 o 
  -3   7   9       20.41       23.72      2.21 o 
  -2   7   9       91.43       85.27      3.54 o 
  -1   7   9        0.36       -0.99      0.99 o 
   0   7   9       36.15       24.42      1.69 o 
   1   7   9       91.85      103.25      2.68 o 
   2   7   9        3.84        5.29      0.87 o 
   3   7   9      520.55      504.45      7.66 o 
   4   7   9        0.29        3.85      1.19 o 
   5   7   9       18.98       10.97      1.42 o 
   6   7   9       16.98       19.31      1.98 o 
   7   7   9        0.00        0.83      1.55 o 
   8   7   9       17.02       19.16      2.17 o 
   9   7   9       13.02       13.79      2.46 o 
 -11   8   9       10.63       20.91      4.04 o 
 -10   8   9        0.10       -1.17      2.78 o 
  -9   8   9        5.18        7.17      4.23 o 
  -8   8   9        2.45        5.17      3.75 o 
  -7   8   9        1.37        2.68      3.48 o 
  -6   8   9        1.29        4.96      3.53 o 
  -5   8   9        4.29        0.03      1.72 o 
  -4   8   9       99.92       90.16      4.05 o 
  -3   8   9        1.23        1.18      1.64 o 
  -2   8   9       25.63       19.92      2.15 o 
  -1   8   9       19.31       21.17      5.39 o 
   0   8   9        0.84        2.09      1.69 o 
   1   8   9      111.00       96.22      4.00 o 
   2   8   9      112.36      109.61      2.39 o 
   3   8   9      137.36      138.96      3.86 o 
   4   8   9       76.91       71.72      2.91 o 
   5   8   9        4.41        5.94      1.51 o 
   6   8   9        5.52        2.53      1.48 o 
   7   8   9        5.42        5.11      1.60 o 
   8   8   9        0.25        2.24      2.56 o 
 -10   9   9       39.74       32.26      6.32 o 
  -9   9   9        0.76        2.60      4.09 o 
  -8   9   9        0.00       -0.04      3.48 o 
  -7   9   9        0.01       -0.36      2.30 o 
  -6   9   9       42.18       46.98      4.12 o 
  -5   9   9        1.29        1.10      2.22 o 
  -4   9   9        8.45        9.68      2.69 o 
  -3   9   9       38.59       40.32      3.60 o 
  -2   9   9        1.82        7.27      2.25 o 
  -1   9   9       25.44       22.28      2.57 o 
   0   9   9       33.30       38.64      3.46 o 
   1   9   9       45.83       44.61      4.31 o 
   2   9   9        0.26        1.10      1.92 o 
   3   9   9       16.41       19.95      1.90 o 
   4   9   9        0.57        1.36      1.77 o 
   5   9   9       23.19       23.78      3.29 o 
   6   9   9        3.92        7.44      2.15 o 
   7   9   9        4.56        4.06      2.49 o 
  -8  10   9        1.69       -3.39      3.39 o 
  -7  10   9        0.32        2.75      3.87 o 
  -6  10   9        3.55        2.32      3.57 o 
  -5  10   9        0.19        1.60      3.70 o 
  -4  10   9       38.56       43.17      3.99 o 
  -3  10   9       27.91       41.54      3.84 o 
  -2  10   9        0.10        2.82      2.29 o 
  -1  10   9       18.38       27.83      3.54 o 
   0  10   9       15.24       14.21      2.44 o 
   1  10   9        1.13        1.51      1.97 o 
   2  10   9        5.30        4.17      2.54 o 
   3  10   9       14.55       23.67      3.58 o 
   4  10   9       48.34       43.64      6.82 o 
   5  10   9        5.21        7.53      2.29 o 
   6  10   9        6.31        7.04      2.46 o 
  -7  11   9        0.40        2.82      4.25 o 
  -6  11   9        0.61       -3.69      3.69 o 
  -5  11   9        0.05       -3.00      3.30 o 
  -4  11   9        0.39        0.61      3.51 o 
  -3  11   9        6.62        6.56      3.92 o 
  -2  11   9        0.12        3.94      6.31 o 
  -1  11   9       12.19       15.11      2.99 o 
   0  11   9        5.76        6.81      2.89 o 
   1  11   9       17.63       15.75      4.10 o 
   2  11   9       26.82       23.75      4.66 o 
   3  11   9        0.05        1.86      3.21 o 
   4  11   9        0.80        3.60      3.59 o 
  -4  12   9        2.29       -0.27      3.76 o 
  -3  12   9       22.33       27.53      5.37 o 
  -2  12   9        2.46       -3.37      3.37 o 
  -1  12   9       21.13       13.67      4.30 o 
   0  12   9        9.94       10.94      4.01 o 
   1  12   9       21.28       20.02      4.51 o 
   2  12   9       19.65       17.15      4.53 o 
 -14   0  10        0.54       -1.56      1.56 o 
 -13   0  10        4.20        3.00      1.71 o 
 -12   0  10        9.49       11.51      2.53 o 
 -11   0  10       27.84       33.28      2.29 o 
 -10   0  10       11.56       15.14      1.92 o 
  -9   0  10      126.94      130.91      3.80 o 
  -8   0  10        7.66        4.00      1.20 o 
  -7   0  10      445.66      411.04      6.13 o 
  -6   0  10      279.26      289.32      8.35 o 
  -5   0  10      463.73      509.73      8.15 o 
  -4   0  10       99.40      101.32      2.64 o 
  -3   0  10      455.43      446.30      7.18 o 
  -2   0  10     5262.71     5570.34     84.84 o 
  -1   0  10       54.37       44.62      2.94 o 
   0   0  10       99.32       69.27      1.68 o 
   1   0  10       17.41       32.00      1.87 o 
   2   0  10      158.02      142.57      3.31 o 
   3   0  10      440.42      442.53     10.79 o 
   4   0  10     1008.03      920.42     19.98 o 
   5   0  10      152.47      130.38      3.51 o 
   6   0  10        1.97        0.57      1.76 o 
   7   0  10       60.56       56.08      3.20 o 
   8   0  10       96.56       90.32      4.27 o 
   9   0  10        0.03       -1.80      1.80 o 
  10   0  10      165.19      213.79      9.05 o 
  11   0  10        7.08        9.93      3.75 o 
 -14   1  10        0.00       -0.05      1.76 o 
 -13   1  10        7.42       10.28      1.69 o 
 -12   1  10        1.66        2.62      1.36 o 
 -11   1  10        0.03       -0.55      1.08 o 
 -10   1  10       21.77       24.46      2.91 o 
  -9   1  10       42.88       38.53      1.76 o 
  -8   1  10      127.21      127.07      2.83 o 
  -7   1  10      126.98      134.05      2.28 o 
  -6   1  10       32.36       25.85      0.99 o 
  -5   1  10      565.69      576.21      5.92 o 
  -4   1  10      323.34      336.35      4.08 o 
  -3   1  10        0.32        1.77      0.56 o 
  -2   1  10       12.99       13.68      0.70 o 
  -1   1  10      894.64     1004.32     10.90 o 
   0   1  10       82.57       94.67      1.79 o 
   1   1  10      218.94      253.09      3.22 o 
   2   1  10       23.00       19.09      1.06 o 
   3   1  10       15.60       12.56      0.96 o 
   4   1  10        5.27        3.72      0.81 o 
   5   1  10        9.91        9.41      1.02 o 
   6   1  10       29.08       26.84      1.48 o 
   7   1  10        3.58        3.16      1.29 o 
   8   1  10       40.24       36.47      2.41 o 
   9   1  10        0.43        0.03      1.49 o 
  10   1  10        9.80        7.16      2.16 o 
  11   1  10        1.33        2.73      2.11 o 
 -13   2  10       14.59       15.50      1.83 o 
 -12   2  10        9.61        6.43      1.39 o 
 -11   2  10        0.05        0.78      1.14 o 
 -10   2  10      144.15      141.43      3.81 o 
  -9   2  10       39.16       40.46      2.30 o 
  -8   2  10      477.70      482.04      6.07 o 
  -7   2  10      182.34      167.30      2.49 o 
  -6   2  10        9.71        8.98      0.85 o 
  -5   2  10     1039.02     1007.36      9.57 o 
  -4   2  10       44.30       42.47      0.95 o 
  -3   2  10      499.20      490.16      5.18 o 
  -2   2  10      209.88      216.37      2.75 o 
  -1   2  10      655.43      735.12      7.59 o 
   0   2  10     1696.80     1697.98     16.48 o 
   1   2  10       83.49       79.53      1.83 o 
   2   2  10        0.05       -0.06      0.54 o 
   3   2  10       53.44       56.66      1.52 o 
   4   2  10      214.56      248.52      3.97 o 
   5   2  10        0.33        1.04      0.85 o 
   6   2  10      106.47       97.45      2.64 o 
   7   2  10       52.84       45.43      2.21 o 
   8   2  10       87.09       87.85      3.35 o 
   9   2  10       19.17       14.05      2.26 o 
  10   2  10       46.19       62.42      7.52 o 
  11   2  10        6.06       12.61      2.84 o 
 -13   3  10        1.13        0.96      1.62 o 
 -12   3  10        0.00       -1.02      1.40 o 
 -11   3  10        0.06        0.39      1.11 o 
 -10   3  10       14.54       16.74      1.31 o 
  -9   3  10       61.26       54.02      2.00 o 
  -8   3  10      407.88      392.34      6.47 o 
  -7   3  10      175.86      176.22      4.98 o 
  -6   3  10      394.97      379.84      4.94 o 
  -5   3  10      348.51      351.34      3.92 o 
  -4   3  10       35.03       27.04      1.33 o 
  -3   3  10       27.18       30.44      0.95 o 
  -2   3  10      285.87      313.36      6.36 o 
  -1   3  10      119.99      113.91      1.98 o 
   0   3  10       37.67       42.48      1.05 o 
   1   3  10      225.83      250.89      2.59 o 
   2   3  10      401.56      370.77      4.22 o 
   3   3  10      481.13      461.31      4.91 o 
   4   3  10      232.57      217.36      3.85 o 
   5   3  10       10.07        5.76      1.06 o 
   6   3  10        6.66        5.73      1.15 o 
   7   3  10       44.25       47.76      2.34 o 
   8   3  10      103.34      104.26      4.02 o 
   9   3  10        9.04       14.03      2.38 o 
  10   3  10       35.91       29.59      3.31 o 
  11   3  10        0.11       -0.34      2.99 o 
 -13   4  10       11.42       11.82      2.54 o 
 -12   4  10       16.17       18.23      2.38 o 
 -11   4  10       16.00       13.35      1.98 o 
 -10   4  10       17.12       19.60      2.03 o 
  -9   4  10      143.26      143.85      4.07 o 
  -8   4  10       14.67       13.85      1.57 o 
  -7   4  10      233.26      247.69      4.15 o 
  -6   4  10      196.72      184.05      3.04 o 
  -5   4  10      435.55      426.18      7.63 o 
  -4   4  10       84.75       78.52      2.77 o 
  -3   4  10      102.13      102.82      2.67 o 
  -2   4  10        0.47        1.08      0.90 o 
  -1   4  10        1.32        1.13      0.83 o 
   0   4  10        1.94        0.86      0.47 o 
   1   4  10       12.44       13.52      0.71 o 
   2   4  10      347.91      319.36      3.86 o 
   3   4  10       36.24       31.16      1.39 o 
   4   4  10       10.49       14.77      1.18 o 
   5   4  10       50.61       33.52      1.58 o 
   6   4  10       10.21       10.34      1.32 o 
   7   4  10        0.01        0.27      1.26 o 
   8   4  10        5.48        1.22      2.05 o 
   9   4  10       85.27       81.46      5.37 o 
  10   4  10       40.30       41.53      4.56 o 
 -12   5  10        0.73        0.13      1.98 o 
 -11   5  10        1.13        1.00      1.62 o 
 -10   5  10        2.04        2.15      1.49 o 
  -9   5  10       29.56       27.11      2.38 o 
  -8   5  10        0.58       -0.42      0.76 o 
  -7   5  10       21.89       19.56      4.91 o 
  -6   5  10       16.14       17.15      2.36 o 
  -5   5  10       56.88       51.88      3.64 o 
  -4   5  10      126.50      114.50      3.48 o 
  -3   5  10        2.86        2.87      1.23 o 
  -2   5  10        7.22       11.06      1.24 o 
  -1   5  10        0.21        1.31      0.66 o 
   0   5  10       45.63       44.76      1.20 o 
   1   5  10      436.77      418.20      4.64 o 
   2   5  10       12.58        7.91      0.98 o 
   3   5  10       68.58       72.19      2.24 o 
   4   5  10       18.12       26.01      1.53 o 
   5   5  10        5.31        6.18      1.42 o 
   6   5  10        5.96        7.10      1.30 o 
   7   5  10       22.81       25.44      2.18 o 
   8   5  10        4.94       10.12      3.76 o 
   9   5  10       12.13       17.70      4.59 o 
  10   5  10        0.04       -1.57      2.72 o 
 -12   6  10       70.15       88.90      3.66 o 
 -11   6  10        0.70       -1.87      1.87 o 
 -10   6  10       12.56       21.77      3.11 o 
  -9   6  10       24.30       22.68      3.49 o 
  -8   6  10        5.11        5.69      2.45 o 
  -7   6  10       73.41       83.17      5.03 o 
  -6   6  10       17.27       17.33      2.88 o 
  -5   6  10      307.28      314.41      9.50 o 
  -4   6  10      144.41      135.07      6.84 o 
  -3   6  10       58.59       64.08      3.31 o 
  -2   6  10       17.56       10.54      1.47 o 
  -1   6  10       86.54       92.21      3.25 o 
   0   6  10       48.77       51.68      1.90 o 
   1   6  10       37.51       46.45      1.40 o 
   2   6  10        1.75        0.21      0.89 o 
   3   6  10        2.83        3.38      1.09 o 
   4   6  10       17.64       18.11      1.47 o 
   5   6  10      132.84      139.65      3.93 o 
   6   6  10        1.23       -0.36      1.21 o 
   7   6  10        0.80        3.15      1.71 o 
   8   6  10        0.05        0.67      2.00 o 
   9   6  10       43.48       54.40      3.63 o 
  10   6  10        0.82       -3.32      3.32 o 
 -11   7  10       48.35       63.33      4.53 o 
 -10   7  10        5.40        6.92      2.53 o 
  -9   7  10        0.56       -1.34      2.23 o 
  -8   7  10        6.81        7.18      2.84 o 
  -7   7  10        6.10        1.94      2.23 o 
  -6   7  10        1.52       -0.89      2.09 o 
  -5   7  10       37.38       29.99      5.72 o 
  -4   7  10       47.56       35.56      2.66 o 
  -3   7  10      298.32      282.91      7.12 o 
  -2   7  10       48.02       43.04      2.40 o 
  -1   7  10       36.60       31.43      3.38 o 
   0   7  10       68.00       65.24      2.55 o 
   1   7  10        5.74        3.50      1.12 o 
   2   7  10       12.09        9.94      0.97 o 
   3   7  10        1.82        2.97      1.21 o 
   4   7  10      201.18      185.27      4.07 o 
   5   7  10       25.22       27.69      2.31 o 
   6   7  10       18.90       16.64      1.95 o 
   7   7  10        0.69        1.57      1.70 o 
   8   7  10        0.00       -1.17      1.90 o 
   9   7  10        8.07        6.02      2.23 o 
 -10   8  10       10.35       15.62      3.80 o 
  -9   8  10        8.97       11.51      4.60 o 
  -8   8  10       15.43        6.55      4.01 o 
  -7   8  10        0.73       -2.52      3.21 o 
  -6   8  10        4.26        3.09      2.30 o 
  -5   8  10       36.22       34.56      2.84 o 
  -4   8  10       18.71       15.61      2.31 o 
  -3   8  10      256.22      249.80      6.84 o 
  -2   8  10       55.91       51.41      3.03 o 
  -1   8  10      119.72      107.67      4.93 o 
   0   8  10       71.14       73.04      3.56 o 
   1   8  10      328.23      362.58      7.36 o 
   2   8  10      152.76      134.13      4.15 o 
   3   8  10      115.06      115.97      4.33 o 
   4   8  10      143.58      138.05      3.47 o 
   5   8  10       49.59       55.91      2.65 o 
   6   8  10        9.84       14.69      1.91 o 
   7   8  10        0.67        3.34      1.65 o 
   8   8  10        8.65        4.49      1.88 o 
  -9   9  10        0.17        1.25      4.00 o 
  -8   9  10        2.74        4.05      3.85 o 
  -7   9  10        0.75        0.87      6.27 o 
  -6   9  10        2.00        0.99      2.27 o 
  -5   9  10       12.16       10.29      3.02 o 
  -4   9  10       12.68       12.42      2.89 o 
  -3   9  10       30.49       30.71      3.33 o 
  -2   9  10       15.79       17.97      3.02 o 
  -1   9  10        2.66        5.38      2.24 o 
   0   9  10       44.47       43.21      3.15 o 
   1   9  10       12.25       11.25      2.29 o 
   2   9  10       77.44       86.74      5.28 o 
   3   9  10        3.36        2.71      1.41 o 
   4   9  10       38.97       33.56      2.57 o 
   5   9  10       17.49       21.05      2.49 o 
   6   9  10       20.10       19.17      2.95 o 
   7   9  10        5.29        7.53      2.73 o 
  -8  10  10        2.49        1.34      3.85 o 
  -7  10  10        0.00       -3.35      3.35 o 
  -6  10  10        2.46        0.05      3.53 o 
  -5  10  10        0.15        2.47      2.30 o 
  -4  10  10       22.57       25.21      3.39 o 
  -3  10  10        0.15        4.57      2.48 o 
  -2  10  10       62.95       66.75      4.65 o 
  -1  10  10       63.25       75.25      4.72 o 
   0  10  10        0.30       -0.68      3.49 o 
   1  10  10        1.03       -2.17      2.49 o 
   2  10  10        3.37        5.98      2.95 o 
   3  10  10        0.25        1.37      3.41 o 
   4  10  10        1.58        2.45      1.71 o 
   5  10  10        5.46        7.94      2.21 o 
   6  10  10        6.80        7.01      2.50 o 
  -6  11  10        4.18        0.04      3.94 o 
  -5  11  10        0.83        3.12      4.16 o 
  -4  11  10        0.37        1.36      3.75 o 
  -3  11  10       42.99       47.58      4.19 o 
  -2  11  10        4.73        7.52      2.63 o 
  -1  11  10        6.32        8.76      3.98 o 
   0  11  10        4.29        4.46      3.75 o 
   1  11  10       46.13       50.24      6.01 o 
   2  11  10       20.64       30.29      5.14 o 
   3  11  10        0.09       -3.12      3.12 o 
   4  11  10        0.37       -3.02      3.02 o 
  -3  12  10        5.42       13.70      4.75 o 
  -2  12  10        0.39        0.95      3.55 o 
  -1  12  10        5.48        7.14      4.14 o 
   0  12  10        4.49       -0.84      3.46 o 
 -13   1  11        1.57        2.02      1.48 o 
 -12   1  11        3.28        5.04      1.38 o 
 -11   1  11       14.59       16.88      1.50 o 
 -10   1  11        6.52        5.52      1.26 o 
  -9   1  11        2.57        4.10      1.05 o 
  -8   1  11      452.48      413.04      5.44 o 
  -7   1  11      554.34      534.02      6.38 o 
  -6   1  11      635.33      619.02      6.43 o 
  -5   1  11        0.27       -0.31      0.55 o 
  -4   1  11      612.34      661.57      7.18 o 
  -3   1  11       99.42      117.69      2.15 o 
  -2   1  11       21.43       19.60      0.98 o 
  -1   1  11       36.69       39.30      1.90 o 
   0   1  11       85.31       91.06      1.62 o 
   1   1  11      539.84      557.23      6.54 o 
   2   1  11      537.79      477.69      6.46 o 
   3   1  11      258.43      290.64      4.60 o 
   4   1  11      220.15      214.17      3.69 o 
   5   1  11       52.91       45.77      2.09 o 
   6   1  11        9.07       15.93      2.12 o 
   7   1  11       16.87       15.50      1.72 o 
   8   1  11       31.57       31.46      2.28 o 
   9   1  11        0.05       -0.85      1.68 o 
  10   1  11       77.57       85.86      4.23 o 
  11   1  11        2.53        1.30      2.50 o 
 -13   2  11        0.05       -1.38      1.39 o 
 -12   2  11       11.98        9.51      1.58 o 
 -11   2  11        0.15        0.68      1.20 o 
 -10   2  11       19.06       21.48      1.58 o 
  -9   2  11        9.02        7.85      1.18 o 
  -8   2  11       17.72       15.97      1.07 o 
  -7   2  11      211.73      200.20      2.97 o 
  -6   2  11       20.26       17.14      0.87 o 
  -5   2  11        4.94        3.82      0.60 o 
  -4   2  11        0.13        0.34      0.63 o 
  -3   2  11      561.62      577.32      6.06 o 
  -2   2  11       80.99       77.07      1.71 o 
  -1   2  11        0.53        2.29      0.65 o 
   0   2  11      298.98      310.14      3.81 o 
   1   2  11       59.72       65.24      1.91 o 
   2   2  11      711.88      682.51      7.38 o 
   3   2  11       38.22       34.55      1.29 o 
   4   2  11        2.10        0.62      0.83 o 
   5   2  11      226.05      225.42      4.10 o 
   6   2  11       36.12       37.30      1.79 o 
   7   2  11      123.73      113.26      3.55 o 
   8   2  11      208.23      201.07      5.72 o 
   9   2  11        1.50        1.09      1.77 o 
  10   2  11        0.23        0.36      2.06 o 
  11   2  11        0.13       -0.45      2.27 o 
 -13   3  11        1.55        3.96      1.77 o 
 -12   3  11       29.90       26.36      2.18 o 
 -11   3  11        0.19        0.79      1.52 o 
 -10   3  11        4.02        3.09      1.36 o 
  -9   3  11       89.28       87.71      2.88 o 
  -8   3  11       46.87       41.89      1.89 o 
  -7   3  11       16.76       18.35      1.21 o 
  -6   3  11      270.22      290.16      3.78 o 
  -5   3  11        6.15        7.27      0.80 o 
  -4   3  11       13.16       11.93      0.81 o 
  -3   3  11       85.56       85.22      1.76 o 
  -2   3  11       49.10       47.45      1.28 o 
  -1   3  11      968.47      970.69     10.66 o 
   0   3  11        2.50        2.68      0.58 o 
   1   3  11      281.68      289.10      3.28 o 
   2   3  11      141.31      150.83      2.38 o 
   3   3  11       67.95       61.32      1.98 o 
   4   3  11       24.13       31.36      1.73 o 
   5   3  11       13.35       18.50      1.56 o 
   6   3  11       21.14       27.21      2.18 o 
   7   3  11        1.49        2.97      1.57 o 
   8   3  11       55.05       58.74      3.71 o 
   9   3  11        8.13       15.53      2.78 o 
  10   3  11       22.42       27.44      4.18 o 
 -13   4  11        2.94        3.72      1.98 o 
 -12   4  11        0.02       -0.59      2.48 o 
 -11   4  11        0.08        1.38      1.87 o 
 -10   4  11       46.68       49.42      3.06 o 
  -9   4  11       20.78       22.82      1.73 o 
  -8   4  11      119.03      129.42      3.59 o 
  -7   4  11       74.00       62.44      1.88 o 
  -6   4  11      306.43      297.66      4.08 o 
  -5   4  11       46.11       51.65      2.71 o 
  -4   4  11      307.69      274.82      5.65 o 
  -3   4  11       72.86       76.01      2.42 o 
  -2   4  11        1.68        0.46      1.07 o 
  -1   4  11      503.69      509.44      5.60 o 
   0   4  11      215.24      243.74      2.99 o 
   1   4  11       68.58       65.38      1.38 o 
   2   4  11      235.51      237.17      3.44 o 
   3   4  11      120.89      135.76      2.72 o 
   4   4  11        3.59        1.35      0.90 o 
   5   4  11      194.85      180.00      4.12 o 
   6   4  11       25.03       22.84      1.83 o 
   7   4  11       12.75       11.26      2.01 o 
   8   4  11       59.43       70.08      4.37 o 
   9   4  11        0.45        3.18      2.93 o 
  10   4  11        3.87        4.73      3.13 o 
 -12   5  11       12.49       20.53      2.61 o 
 -11   5  11       24.02       30.32      3.45 o 
 -10   5  11        0.92        0.05      1.70 o 
  -9   5  11       19.43       20.78      1.83 o 
  -8   5  11        0.67        2.14      2.44 o 
  -7   5  11       15.47       12.18      2.62 o 
  -6   5  11      233.95      235.48      6.05 o 
  -5   5  11      215.00      206.40     12.18 o 
  -4   5  11      751.49      704.68     13.66 o 
  -3   5  11        6.90        7.24      1.41 o 
  -2   5  11      149.45      153.12      3.99 o 
  -1   5  11       63.88       59.89      2.15 o 
   0   5  11      328.85      305.82      4.07 o 
   1   5  11        4.05        2.53      0.74 o 
   2   5  11        5.09        7.35      0.98 o 
   3   5  11       75.90       55.89      2.06 o 
   4   5  11      316.84      287.02      4.90 o 
   5   5  11       18.70       20.59      1.58 o 
   6   5  11        3.11        1.72      1.66 o 
   7   5  11       58.38       68.03      4.66 o 
   8   5  11       44.10       34.46      4.80 o 
   9   5  11        0.89        2.58      2.86 o 
  10   5  11        0.07       -0.38      2.84 o 
 -12   6  11        3.25        2.85      3.79 o 
 -11   6  11        8.21        7.03      2.63 o 
 -10   6  11        2.27       -0.60      2.13 o 
  -9   6  11       31.58       30.62      3.83 o 
  -8   6  11        2.45        3.63      2.53 o 
  -7   6  11        7.67       10.12      2.70 o 
  -6   6  11       69.66       71.40      4.74 o 
  -5   6  11       51.97       50.82      6.14 o 
  -4   6  11      121.83      117.65      4.47 o 
  -3   6  11       25.39       19.70      2.90 o 
  -2   6  11      155.22      150.91      3.59 o 
  -1   6  11      331.85      347.65      5.96 o 
   0   6  11       25.91       26.43      1.54 o 
   1   6  11        9.30        9.28      0.82 o 
   2   6  11       34.58       35.58      1.81 o 
   3   6  11      141.14      144.99      3.26 o 
   4   6  11       11.39        3.61      1.18 o 
   5   6  11        7.66        5.43      1.35 o 
   6   6  11        4.05        0.77      1.37 o 
   7   6  11       23.81       16.92      2.16 o 
   8   6  11        2.27        0.18      2.11 o 
   9   6  11        1.28        0.05      2.13 o 
 -11   7  11       10.91       13.81      3.06 o 
 -10   7  11        0.61        0.25      2.21 o 
  -9   7  11        0.23        2.66      3.31 o 
  -8   7  11        0.00       -1.81      2.46 o 
  -7   7  11       28.79       24.19      3.31 o 
  -6   7  11       25.28       19.74      9.05 o 
  -5   7  11       17.19       20.06      3.03 o 
  -4   7  11       25.50       20.85      2.53 o 
  -3   7  11        7.32       12.65      1.75 o 
  -2   7  11       90.27       70.78      2.99 o 
  -1   7  11        0.17       -0.12      1.30 o 
   0   7  11      193.39      185.11      3.81 o 
   1   7  11        7.01        2.95      1.17 o 
   2   7  11       70.02       51.71      1.71 o 
   3   7  11       35.62       41.89      2.02 o 
   4   7  11        0.21        2.03      1.23 o 
   5   7  11       54.78       56.85      3.47 o 
   6   7  11       14.01       19.50      2.10 o 
   7   7  11       21.51       29.74      2.77 o 
   8   7  11        4.40        0.67      2.71 o 
 -10   8  11       21.73       30.25      4.35 o 
  -9   8  11        2.59       -1.37      3.55 o 
  -8   8  11        0.32        2.60      3.87 o 
  -7   8  11        0.00        2.05      3.68 o 
  -6   8  11        8.18        2.98      2.46 o 
  -5   8  11        0.08        1.43      1.73 o 
  -4   8  11        0.01       -0.48      1.66 o 
  -3   8  11       39.12       38.96      2.94 o 
  -2   8  11      163.39      161.06      5.23 o 
  -1   8  11        3.58        4.38      2.16 o 
   0   8  11        5.04        1.85      1.48 o 
   1   8  11        5.27       12.01      2.22 o 
   2   8  11        0.95        0.52      1.44 o 
   3   8  11        1.23        1.21      1.18 o 
   4   8  11       11.08       14.46      1.84 o 
   5   8  11       10.12       13.73      1.84 o 
   6   8  11        3.04        2.97      1.67 o 
   7   8  11        0.49        0.85      1.84 o 
   8   8  11        7.98        8.49      3.03 o 
  -9   9  11        0.00       -3.44      3.44 o 
  -8   9  11        8.92       16.65      5.16 o 
  -7   9  11       19.37       17.62      3.28 o 
  -6   9  11       24.24       18.50      3.26 o 
  -5   9  11        2.05       -0.23      4.21 o 
  -4   9  11        0.20        1.94      2.16 o 
  -3   9  11      194.09      197.59      7.51 o 
  -2   9  11        5.67        8.31      4.39 o 
  -1   9  11      118.40      124.10     10.51 o 
   0   9  11        8.49        7.47      2.21 o 
   1   9  11        2.57       -2.41      2.41 o 
   2   9  11        0.15       -2.81      3.02 o 
   3   9  11       90.48       85.09      5.38 o 
   4   9  11        0.54        4.62      1.71 o 
   5   9  11        2.91        4.33      1.91 o 
   6   9  11        2.13        0.84      2.19 o 
  -8  10  11        1.84        4.76      4.67 o 
  -7  10  11       10.80        2.09      3.89 o 
  -6  10  11        4.09        4.01      4.37 o 
  -5  10  11       16.31       22.02      6.70 o 
  -4  10  11        4.47        5.17      2.57 o 
  -3  10  11        3.35        5.07      2.50 o 
  -2  10  11       30.29       32.22      9.30 o 
  -1  10  11        0.00       -0.02      3.34 o 
   0  10  11       69.46       75.46      5.49 o 
   1  10  11        8.68       10.27      3.21 o 
   2  10  11      137.66      146.46      9.28 o 
   3  10  11       26.62       24.67      5.00 o 
   4  10  11       17.47       19.97      2.38 o 
   5  10  11       13.43       16.87      2.69 o 
  -6  11  11        0.12        3.00      4.10 o 
  -5  11  11        2.86        1.96      4.00 o 
  -4  11  11       23.37       20.16      5.05 o 
  -3  11  11       17.79       22.29      3.41 o 
  -2  11  11        6.90        8.08      4.07 o 
  -1  11  11        5.38        8.56      4.19 o 
   0  11  11        4.36        8.56      4.07 o 
   1  11  11       15.52       14.74      4.67 o 
   2  11  11        4.88        4.85      3.80 o 
   3  11  11        4.18        1.91      3.91 o 
 -13   0  12        2.42        4.55      2.66 o 
 -12   0  12       63.55       58.35      4.18 o 
 -11   0  12        0.19        1.56      1.67 o 
 -10   0  12        3.66        4.70      1.93 o 
  -9   0  12       56.62       55.58      5.24 o 
  -8   0  12      373.28      372.28      7.90 o 
  -7   0  12      151.33      151.39      5.07 o 
  -6   0  12      749.48      681.34     11.07 o 
  -5   0  12      363.75      399.77      7.14 o 
  -4   0  12      727.08      726.64     15.79 o 
  -3   0  12     1030.53     1162.48     23.70 o 
  -2   0  12      177.75      171.06      4.93 o 
  -1   0  12     1390.53     1456.16     22.18 o 
   0   0  12     1697.48     1775.13     25.85 o 
   1   0  12     3151.05     3159.35     60.69 o 
   2   0  12        0.69        3.02      1.18 o 
   3   0  12      134.05      159.70      8.90 o 
   4   0  12       44.46       47.27      3.27 o 
   5   0  12       19.75       27.72      7.54 o 
   6   0  12      458.88      452.81     12.46 o 
   7   0  12      299.73      277.90     17.94 o 
   8   0  12        0.09       -0.36      3.61 o 
   9   0  12       13.23        3.97      3.18 o 
  10   0  12       14.69       21.27      5.92 o 
 -13   1  12        5.90        5.32      1.52 o 
 -12   1  12       12.32       14.53      2.05 o 
 -11   1  12        7.07        4.25      1.24 o 
 -10   1  12        3.49        5.92      1.20 o 
  -9   1  12        0.42       -0.23      0.93 o 
  -8   1  12        0.24        1.40      0.84 o 
  -7   1  12      283.20      268.67      4.08 o 
  -6   1  12      217.06      198.01      3.14 o 
  -5   1  12        5.61        3.17      0.65 o 
  -4   1  12      136.52      142.98      2.42 o 
  -3   1  12      191.52      211.39      3.36 o 
  -2   1  12      211.28      221.67      3.57 o 
  -1   1  12       29.03       26.70      1.11 o 
   0   1  12        0.13        0.54      0.50 o 
   1   1  12      434.43      415.24      6.00 o 
   2   1  12      155.42      158.23      3.10 o 
   3   1  12        7.50        2.86      1.20 o 
   4   1  12       20.78       17.86      1.22 o 
   5   1  12       13.33       11.99      1.68 o 
   6   1  12        0.02       -0.29      1.08 o 
   7   1  12        4.30        3.93      1.51 o 
   8   1  12        1.47        0.27      1.61 o 
   9   1  12        1.40       -1.51      1.71 o 
  10   1  12       10.66       14.29      4.29 o 
 -13   2  12        0.33       -0.10      1.70 o 
 -12   2  12        0.61        0.65      1.31 o 
 -11   2  12       50.18       53.50      2.26 o 
 -10   2  12        9.03        4.83      1.25 o 
  -9   2  12       55.52       56.40      2.13 o 
  -8   2  12       15.41       16.05      1.23 o 
  -7   2  12       72.21       76.87      1.96 o 
  -6   2  12      117.21      123.69      3.12 o 
  -5   2  12      186.18      184.21      2.66 o 
  -4   2  12        3.08        3.01      0.58 o 
  -3   2  12      526.32      531.28      6.22 o 
  -2   2  12        2.25        2.39      0.55 o 
  -1   2  12        0.11       -0.31      0.51 o 
   0   2  12        0.22        0.05      0.56 o 
   1   2  12       23.54       21.31      1.14 o 
   2   2  12      462.51      454.52      6.32 o 
   3   2  12       47.81       46.21      1.71 o 
   4   2  12      203.22      202.71      3.72 o 
   5   2  12       39.89       27.50      1.62 o 
   6   2  12        0.10       -1.25      1.25 o 
   7   2  12      101.93       89.96      3.79 o 
   8   2  12       25.93       40.46      2.89 o 
   9   2  12        4.26        5.57      2.01 o 
  10   2  12        0.72       -2.03      2.36 o 
 -13   3  12        9.97       15.63      2.06 o 
 -12   3  12        3.14        4.92      1.81 o 
 -11   3  12       10.47       13.66      1.90 o 
 -10   3  12        0.15       -1.25      1.25 o 
  -9   3  12        3.91        4.38      1.27 o 
  -8   3  12       12.64       17.51      1.42 o 
  -7   3  12       10.19        8.52      0.99 o 
  -6   3  12      552.15      546.98      6.22 o 
  -5   3  12       23.75       20.71      1.12 o 
  -4   3  12      267.43      259.24      4.31 o 
  -3   3  12      128.83      125.97      2.34 o 
  -2   3  12       26.08       18.43      0.95 o 
  -1   3  12      138.39      160.65      2.63 o 
   0   3  12       78.41       81.48      1.50 o 
   1   3  12       37.75       39.08      1.19 o 
   2   3  12      182.44      174.41      2.81 o 
   3   3  12        1.84        1.37      0.94 o 
   4   3  12      407.83      383.30      6.40 o 
   5   3  12       14.65       20.66      1.62 o 
   6   3  12       17.96       11.62      1.85 o 
   7   3  12        0.06       -0.46      3.24 o 
   8   3  12        5.87        6.92      2.43 o 
   9   3  12        8.15       10.45      2.85 o 
  10   3  12       49.04       54.94      5.20 o 
 -13   4  12        4.23        5.20      2.05 o 
 -12   4  12        0.04       -1.80      1.80 o 
 -11   4  12        9.56       14.93      3.24 o 
 -10   4  12        0.29        2.00      1.46 o 
  -9   4  12       22.28       21.33      1.65 o 
  -8   4  12       28.30       27.84      1.81 o 
  -7   4  12        9.69        6.55      1.16 o 
  -6   4  12      494.42      494.63      6.80 o 
  -5   4  12      601.60      597.14     10.08 o 
  -4   4  12      128.22      107.48      3.41 o 
  -3   4  12       96.08       92.99      3.68 o 
  -2   4  12       68.12       62.51      2.62 o 
  -1   4  12      297.72      279.49      3.84 o 
   0   4  12      212.38      195.06      2.61 o 
   1   4  12       20.27       22.50      0.98 o 
   2   4  12       33.72       29.73      1.70 o 
   3   4  12       80.44       78.39      2.63 o 
   4   4  12       20.02       15.58      1.54 o 
   5   4  12       56.61       36.65      2.05 o 
   6   4  12       84.62       68.82      3.19 o 
   7   4  12        1.24       -0.29      1.66 o 
   8   4  12        5.88        6.13      2.90 o 
   9   4  12        0.93       -1.35      2.56 o 
  10   4  12       30.31       27.23      4.17 o 
 -12   5  12        3.82        2.35      3.16 o 
 -11   5  12        1.62        1.65      1.68 o 
 -10   5  12        0.79       -0.92      1.94 o 
  -9   5  12       19.53       20.74      3.89 o 
  -8   5  12        4.32        3.29      2.30 o 
  -7   5  12       48.81       41.17      4.52 o 
  -6   5  12        6.77       10.46      1.81 o 
  -5   5  12      304.93      283.99      7.32 o 
  -4   5  12       11.57       13.39      2.11 o 
  -3   5  12      109.33      114.96      4.30 o 
  -2   5  12      481.58      444.03      8.08 o 
  -1   5  12       55.07       71.68      2.46 o 
   0   5  12      144.86      140.57      2.44 o 
   1   5  12       69.35       79.06      1.85 o 
   2   5  12       10.51        8.77      1.20 o 
   3   5  12      112.68      119.07      3.30 o 
   4   5  12      125.30      136.90      3.62 o 
   5   5  12        0.04        0.26      1.28 o 
   6   5  12       59.93       67.66      2.80 o 
   7   5  12        0.29       -0.57      2.25 o 
   8   5  12       46.31       63.89      4.99 o 
   9   5  12        7.83        8.96      3.31 o 
 -12   6  12        0.04       -3.64      3.64 o 
 -11   6  12        0.06        1.89      2.51 o 
 -10   6  12       74.17       89.39      4.84 o 
  -9   6  12       12.01       11.42      8.27 o 
  -8   6  12        1.16        2.36      2.42 o 
  -7   6  12       25.43       25.94      3.38 o 
  -6   6  12        0.55       -0.78      2.21 o 
  -5   6  12       59.01       56.28      4.22 o 
  -4   6  12       64.50       71.92      3.68 o 
  -3   6  12        7.61        1.02      1.63 o 
  -2   6  12      135.99      142.50      3.58 o 
  -1   6  12      201.34      212.84      4.42 o 
   0   6  12      303.92      274.25      5.89 o 
   1   6  12       45.03       47.27      1.51 o 
   2   6  12       27.12       31.20      1.66 o 
   3   6  12      119.34      103.87      2.82 o 
   4   6  12       39.06       46.50      2.06 o 
   5   6  12        4.74        5.81      1.44 o 
   6   6  12       78.28       78.35      3.93 o 
   7   6  12       11.35       16.90      3.04 o 
   8   6  12        5.25        2.16      2.60 o 
   9   6  12        0.01       -1.00      2.69 o 
 -11   7  12        0.39        0.95      2.60 o 
 -10   7  12        0.22        1.64      2.26 o 
  -9   7  12       11.33       16.00      3.47 o 
  -8   7  12       10.93        9.87      3.35 o 
  -7   7  12       85.11       84.98      5.33 o 
  -6   7  12       32.42       23.01      3.31 o 
  -5   7  12        0.07       -0.54      2.45 o 
  -4   7  12      114.64      118.20      4.58 o 
  -3   7  12      155.43      153.36      4.51 o 
  -2   7  12       32.61       41.43      2.47 o 
  -1   7  12      119.89      134.30      4.09 o 
   0   7  12        2.07        3.20      1.27 o 
   1   7  12       20.90       19.20      1.80 o 
   2   7  12        0.30       -0.75      0.97 o 
   3   7  12      107.34       94.61      2.94 o 
   4   7  12       10.87       12.52      1.56 o 
   5   7  12        8.42        8.44      1.63 o 
   6   7  12       15.61       17.82      4.46 o 
   7   7  12        2.15        5.96      2.21 o 
   8   7  12        5.50        5.83      2.34 o 
 -10   8  12        0.08       -3.94      3.94 o 
  -9   8  12       31.24       50.94      6.90 o 
  -8   8  12       19.35       17.88      5.16 o 
  -7   8  12       33.12       34.09      5.00 o 
  -6   8  12      117.51      117.91      6.44 o 
  -5   8  12       12.85       10.05      2.28 o 
  -4   8  12       14.24       11.27      2.19 o 
  -3   8  12        2.26        5.77      1.94 o 
  -2   8  12       13.91       15.38      2.79 o 
  -1   8  12       25.22       26.03      2.50 o 
   0   8  12        7.23        8.38      3.43 o 
   1   8  12        3.72        4.77      2.09 o 
   2   8  12       50.04       54.08      2.79 o 
   3   8  12        0.13       -0.93      1.15 o 
   4   8  12        2.57        2.05      1.31 o 
   5   8  12       12.18       12.57      3.38 o 
   6   8  12        1.55       -1.57      1.75 o 
   7   8  12        0.46        0.63      1.95 o 
  -9   9  12        1.86        3.41      4.42 o 
  -8   9  12        4.73        3.30      4.44 o 
  -7   9  12        0.12        2.14      4.05 o 
  -6   9  12        1.29        3.30      3.45 o 
  -5   9  12       10.54       12.87      3.07 o 
  -4   9  12        0.06        0.94      2.28 o 
  -3   9  12        8.18        8.61      2.66 o 
  -2   9  12        5.51        8.69      2.82 o 
  -1   9  12        0.34       -2.89      2.89 o 
   0   9  12        4.83       10.87      4.00 o 
   1   9  12        4.41        0.12      2.58 o 
   2   9  12        1.76        1.22      2.49 o 
   3   9  12        0.95        3.11      2.06 o 
   4   9  12        5.01        6.89      1.85 o 
   5   9  12        0.46       -0.98      2.26 o 
   6   9  12        0.39       -1.26      2.22 o 
  -7  10  12       11.78       12.42      5.07 o 
  -6  10  12        0.11       -2.78      3.46 o 
  -5  10  12       15.26       19.72      3.28 o 
  -4  10  12        0.76        4.71      2.49 o 
  -3  10  12       17.27       14.41      4.19 o 
  -2  10  12       44.83       43.59      6.16 o 
  -1  10  12       20.16       18.72      4.75 o 
   0  10  12       19.49       16.82      4.60 o 
   1  10  12       46.71       52.86      6.32 o 
   2  10  12        3.15        0.16      3.53 o 
   3  10  12        0.38       -0.12      3.43 o 
   4  10  12        8.08       10.87      4.46 o 
  -5  11  12        3.01       11.45      4.94 o 
  -4  11  12       17.44       16.16      5.03 o 
  -3  11  12        0.63       -3.39      3.39 o 
  -2  11  12        0.93        5.33      4.17 o 
  -1  11  12       13.14       11.40      4.53 o 
   0  11  12        4.00        6.83      4.12 o 
   1  11  12        7.35       12.61      4.42 o 
   2  11  12        5.87       13.15      4.60 o 
 -13   1  13        4.33        2.66      1.74 o 
 -12   1  13        2.35       -0.62      1.42 o 
 -11   1  13       29.06       36.27      2.30 o 
 -10   1  13        0.98        0.84      1.16 o 
  -9   1  13       32.21       33.07      1.73 o 
  -8   1  13        0.81        0.04      0.91 o 
  -7   1  13      390.96      390.36      5.77 o 
  -6   1  13        3.64        5.07      0.99 o 
  -5   1  13      224.68      232.37      4.07 o 
  -4   1  13      388.90      405.55      4.98 o 
  -3   1  13       19.69       18.30      0.93 o 
  -2   1  13      467.59      473.54      5.50 o 
  -1   1  13       67.38       72.89      2.05 o 
   0   1  13      194.95      222.07      2.84 o 
   1   1  13      491.62      465.97      6.46 o 
   2   1  13      630.25      592.95      9.92 o 
   3   1  13       40.64       40.97      2.18 o 
   4   1  13      126.93      107.44      5.20 o 
   5   1  13        9.88       15.54      1.84 o 
   6   1  13       68.78       65.58      4.26 o 
   7   1  13       15.82       23.57      2.78 o 
   8   1  13       34.14       39.29      3.45 o 
   9   1  13        6.69       10.14      3.81 o 
  10   1  13        9.33        8.09      4.65 o 
 -13   2  13        0.21       -1.31      1.31 o 
 -12   2  13        3.02        3.58      1.30 o 
 -11   2  13        0.16       -0.28      1.14 o 
 -10   2  13        0.20       -0.25      1.07 o 
  -9   2  13       16.52       16.34      1.24 o 
  -8   2  13        5.81        4.36      0.82 o 
  -7   2  13       12.69       10.77      1.14 o 
  -6   2  13        0.03       -0.33      0.72 o 
  -5   2  13      181.73      176.15      2.61 o 
  -4   2  13       10.15        9.03      0.61 o 
  -3   2  13       43.45       39.56      1.23 o 
  -2   2  13       23.49       23.49      0.95 o 
  -1   2  13      354.64      350.16      4.31 o 
   0   2  13     1449.27     1428.99     14.31 o 
   1   2  13        8.39        7.93      1.06 o 
   2   2  13      774.73      774.49     12.32 o 
   3   2  13      134.20      142.02      3.97 o 
   4   2  13       90.88       75.82      2.45 o 
   5   2  13        1.21        0.84      1.29 o 
   6   2  13      107.23      104.26      3.94 o 
   7   2  13        4.65        2.21      1.73 o 
   8   2  13        6.80        5.31      1.92 o 
   9   2  13       53.86       39.36      4.21 o 
  10   2  13        9.94       19.28      3.34 o 
 -13   3  13        7.61        8.29      2.40 o 
 -12   3  13        3.45        3.33      2.72 o 
 -11   3  13        2.02        1.93      1.58 o 
 -10   3  13       16.18       14.98      1.76 o 
  -9   3  13        1.66        1.69      1.30 o 
  -8   3  13       39.22       35.83      1.81 o 
  -7   3  13       28.49       25.58      1.32 o 
  -6   3  13        2.89        2.21      0.87 o 
  -5   3  13        5.10        4.42      1.03 o 
  -4   3  13       47.43       54.19      1.76 o 
  -3   3  13        9.54        7.28      0.90 o 
  -2   3  13       61.90       62.58      1.94 o 
  -1   3  13       27.73       29.16      1.68 o 
   0   3  13      167.08      168.53      3.06 o 
   1   3  13        2.09       -0.45      0.73 o 
   2   3  13      704.40      703.58     10.21 o 
   3   3  13       35.66       29.82      1.57 o 
   4   3  13       25.81       30.11      1.66 o 
   5   3  13      111.46      100.25      5.68 o 
   6   3  13        4.60        4.51      1.97 o 
   7   3  13        3.34        8.48      2.79 o 
   8   3  13       12.63       21.73      3.27 o 
   9   3  13       11.11        5.55      2.63 o 
  10   3  13        0.00        1.35      2.98 o 
 -12   4  13        1.28        2.38      2.04 o 
 -11   4  13        9.31       11.64      1.89 o 
 -10   4  13        4.24        5.44      1.58 o 
  -9   4  13        0.01       -1.27      1.27 o 
  -8   4  13       12.24       17.78      1.59 o 
  -7   4  13        7.81        7.36      0.83 o 
  -6   4  13      180.48      186.77      4.21 o 
  -5   4  13      100.39      106.95      3.55 o 
  -4   4  13       12.06        9.69      1.83 o 
  -3   4  13        1.34       -1.27      1.27 o 
  -2   4  13       42.95       42.54      1.53 o 
  -1   4  13       30.15       35.77      1.23 o 
   0   4  13      569.99      536.44      6.61 o 
   1   4  13        5.76       10.19      1.07 o 
   2   4  13        0.15        0.11      1.56 o 
   3   4  13       45.85       43.83      2.11 o 
   4   4  13        0.63        1.52      1.25 o 
   5   4  13        0.13        1.40      1.48 o 
   6   4  13      157.63      158.18      4.93 o 
   7   4  13        0.02        1.05      1.83 o 
   8   4  13        4.41        3.83      2.81 o 
   9   4  13       13.80       13.74      3.52 o 
 -12   5  13        6.51        5.06      1.99 o 
 -11   5  13       24.31       32.90      4.57 o 
 -10   5  13        9.86       10.96      1.53 o 
  -9   5  13       11.48       14.77      3.17 o 
  -8   5  13       49.19       47.73      4.57 o 
  -7   5  13        6.99        4.17      2.48 o 
  -6   5  13        4.83        4.35      1.46 o 
  -5   5  13       70.96       70.11      3.66 o 
  -4   5  13       39.50       40.35      2.82 o 
  -3   5  13       44.38       40.15      5.25 o 
  -2   5  13       78.68       66.21      2.75 o 
  -1   5  13      134.09      119.96      3.56 o 
   0   5  13        7.13        5.46      1.48 o 
   1   5  13       25.79       24.03      1.45 o 
   2   5  13       19.29       18.20      1.59 o 
   3   5  13       69.10       65.67      2.58 o 
   4   5  13       82.11       99.21      3.20 o 
   5   5  13      111.22       92.50      3.24 o 
   6   5  13       51.41       46.06      2.95 o 
   7   5  13        6.34        2.86      2.62 o 
   8   5  13        0.09       -1.05      3.03 o 
   9   5  13        0.03        1.87      2.88 o 
 -11   6  13        0.41       -1.93      2.70 o 
 -10   6  13        2.18        4.90      3.11 o 
  -9   6  13        6.86       10.33      3.20 o 
  -8   6  13        0.71        3.04      2.53 o 
  -7   6  13       25.10       23.51      3.92 o 
  -6   6  13       22.49       22.26      3.22 o 
  -5   6  13      172.73      184.05      5.95 o 
  -4   6  13       28.35       27.68      3.53 o 
  -3   6  13      269.05      258.14      7.95 o 
  -2   6  13       49.01       43.85      2.43 o 
  -1   6  13      360.68      339.12      6.83 o 
   0   6  13       14.36       14.99      1.65 o 
   1   6  13       59.42       73.46      2.18 o 
   2   6  13        1.45        0.11      1.16 o 
   3   6  13       33.38       36.25      2.09 o 
   4   6  13       10.93        8.61      1.58 o 
   5   6  13       84.16      106.66      3.86 o 
   6   6  13       30.23       38.12      5.17 o 
   7   6  13       31.04       35.68      3.95 o 
   8   6  13       12.79        9.07      3.15 o 
 -11   7  13        0.47       -1.88      2.98 o 
 -10   7  13        4.11        1.07      3.20 o 
  -9   7  13        2.29        1.22      2.96 o 
  -8   7  13       32.12       40.70      7.63 o 
  -7   7  13       16.27       14.20      3.22 o 
  -6   7  13       34.41       25.75      3.59 o 
  -5   7  13        0.34       -2.03      3.72 o 
  -4   7  13       12.72       15.39      4.17 o 
  -3   7  13        1.13        0.13      1.45 o 
  -2   7  13       58.96       63.74      2.94 o 
  -1   7  13        0.19        5.11      1.53 o 
   0   7  13       31.36       21.64      2.13 o 
   1   7  13      108.99      115.20      3.52 o 
   2   7  13        4.65        3.96      1.13 o 
   3   7  13       26.24       32.42      1.94 o 
   4   7  13        0.98        3.00      1.42 o 
   5   7  13       24.59       21.58      2.00 o 
   6   7  13        5.45       11.66      2.36 o 
   7   7  13       18.40       20.08      3.59 o 
 -10   8  13        0.67        0.18      4.41 o 
  -9   8  13        2.05        3.16      4.80 o 
  -8   8  13        0.51        2.16      4.41 o 
  -7   8  13        1.41        4.54      2.81 o 
  -6   8  13       29.10       30.71      3.92 o 
  -5   8  13       16.39       14.57      2.49 o 
  -4   8  13       29.63       30.88      2.96 o 
  -3   8  13        4.29        2.46      2.84 o 
  -2   8  13       13.92       15.14      2.02 o 
  -1   8  13       30.20       25.66      3.26 o 
   0   8  13        0.34       -0.18      2.17 o 
   1   8  13        5.03        6.99      2.12 o 
   2   8  13       28.89       26.21      2.36 o 
   3   8  13        0.23       -1.19      1.19 o 
   4   8  13        1.16        0.79      1.38 o 
   5   8  13        7.12       12.61      2.95 o 
   6   8  13        4.40        8.93      2.28 o 
  -8   9  13       51.08       54.86      7.12 o 
  -7   9  13        0.99        4.73      4.25 o 
  -6   9  13       81.87       88.89      7.65 o 
  -5   9  13       83.48       81.38      5.32 o 
  -4   9  13       35.64       40.79      4.23 o 
  -3   9  13       47.95       64.25      8.57 o 
  -2   9  13       29.29       20.54      4.53 o 
  -1   9  13       30.86       37.16      5.58 o 
   0   9  13        6.36        0.61      3.28 o 
   1   9  13       69.56       79.37      4.41 o 
   2   9  13       34.02       32.04      3.11 o 
   3   9  13        2.96        1.38      4.16 o 
   4   9  13        0.84        3.95      2.15 o 
   5   9  13        1.35        3.18      3.95 o 
  -7  10  13        9.01        6.64      5.00 o 
  -6  10  13       13.32       20.62      5.19 o 
  -5  10  13        1.03        7.62      5.17 o 
  -4  10  13        1.80        4.95      3.39 o 
  -3  10  13       47.14       49.42      6.33 o 
  -2  10  13        4.93        6.49      4.30 o 
  -1  10  13        0.55        3.16      3.75 o 
   0  10  13       25.02       23.57      5.07 o 
   1  10  13       15.89       18.73      4.62 o 
   2  10  13        0.04       -2.93      3.53 o 
   3  10  13        0.01        0.48      3.73 o 
   4  10  13       11.51       12.35      4.75 o 
  -4  11  13        7.90       10.62      4.89 o 
  -3  11  13        5.35        2.37      4.34 o 
  -2  11  13        0.10        0.14      3.94 o 
  -1  11  13        0.99        2.53      4.00 o 
   0  11  13       19.96        6.98      4.50 o 
   1  11  13       19.92       11.49      4.82 o 
 -13   0  14        2.93        3.24      2.52 o 
 -12   0  14        0.39       -0.08      1.76 o 
 -11   0  14       15.42       17.48      2.27 o 
 -10   0  14        6.31        3.07      2.99 o 
  -9   0  14       24.97       24.26      2.08 o 
  -8   0  14        5.30        6.51      1.60 o 
  -7   0  14      158.13      158.37      4.59 o 
  -6   0  14       55.69       59.45      3.70 o 
  -5   0  14       93.91       81.73      3.29 o 
  -4   0  14        4.47        2.74      1.35 o 
  -3   0  14      162.55      159.02      3.84 o 
  -2   0  14     1141.67     1182.89     18.11 o 
  -1   0  14      578.11      626.59      8.73 o 
   0   0  14     1597.45     1568.24     21.84 o 
   1   0  14     1099.36     1107.64     24.76 o 
   2   0  14     1824.78     1728.41     35.18 o 
   3   0  14        3.44        4.73      1.91 o 
   4   0  14        1.21        1.19      1.79 o 
   5   0  14        0.97        0.32      1.96 o 
   6   0  14      162.02      165.46      7.13 o 
   7   0  14       65.29       63.21      7.26 o 
   8   0  14      164.79      128.08      9.97 o 
   9   0  14       15.07       30.24      6.49 o 
 -13   1  14        0.49        0.10      1.48 o 
 -12   1  14        7.72        5.19      1.82 o 
 -11   1  14        7.70        8.49      1.52 o 
 -10   1  14        4.18        2.32      1.25 o 
  -9   1  14        5.05        5.84      1.19 o 
  -8   1  14       11.55       13.53      1.24 o 
  -7   1  14       61.59       71.64      2.46 o 
  -6   1  14        1.90        5.55      1.04 o 
  -5   1  14       12.45       12.10      1.32 o 
  -4   1  14       77.79       65.39      1.90 o 
  -3   1  14       32.72       29.64      1.22 o 
  -2   1  14      105.40      108.19      2.30 o 
  -1   1  14       15.81       15.07      0.95 o 
   0   1  14        4.25        7.94      1.01 o 
   1   1  14       16.40       22.76      2.80 o 
   2   1  14        9.84       17.68      1.73 o 
   3   1  14      229.44      209.21      5.02 o 
   4   1  14        9.28        8.75      1.58 o 
   5   1  14       96.67       90.18      5.05 o 
   6   1  14       18.07       19.13      2.59 o 
   7   1  14       20.10       24.03      3.80 o 
   8   1  14        5.32        0.33      2.17 o 
   9   1  14        0.85       -0.26      2.84 o 
 -13   2  14        0.47       -1.34      1.34 o 
 -12   2  14        1.05        0.51      1.26 o 
 -11   2  14        1.75        0.08      1.17 o 
 -10   2  14        6.37        5.84      1.24 o 
  -9   2  14       27.83       28.50      1.43 o 
  -8   2  14       35.99       31.17      1.59 o 
  -7   2  14       10.50       14.44      1.12 o 
  -6   2  14      520.44      479.70      6.62 o 
  -5   2  14      125.51      124.00      2.07 o 
  -4   2  14      105.43      100.21      1.87 o 
  -3   2  14       74.90       80.23      1.96 o 
  -2   2  14        4.43        4.70      0.83 o 
  -1   2  14       99.54      104.45      3.03 o 
   0   2  14     1104.70     1052.12     10.95 o 
   1   2  14      913.63      871.46     13.83 o 
   2   2  14       93.31      108.92      4.10 o 
   3   2  14      305.49      266.05      6.90 o 
   4   2  14      174.63      171.34      5.50 o 
   5   2  14       62.91       69.60      3.73 o 
   6   2  14        3.26        7.76      2.18 o 
   7   2  14       21.40       29.57      3.16 o 
   8   2  14        2.25       -0.96      2.79 o 
   9   2  14        0.64       -0.84      2.44 o 
 -12   3  14        4.23        2.43      1.71 o 
 -11   3  14       10.71       14.27      1.95 o 
 -10   3  14        4.79        4.50      1.55 o 
  -9   3  14       11.28        7.63      1.55 o 
  -8   3  14        6.13        4.40      1.10 o 
  -7   3  14       80.48       85.56      2.19 o 
  -6   3  14      156.25      169.58      3.29 o 
  -5   3  14       46.98       40.30      1.68 o 
  -4   3  14       61.15       65.23      3.26 o 
  -3   3  14       19.87       19.77      1.55 o 
  -2   3  14       23.34       28.41      2.29 o 
  -1   3  14      519.59      493.95      7.50 o 
   0   3  14       66.74       65.39      1.75 o 
   1   3  14        1.28        1.71      1.00 o 
   2   3  14      308.21      329.36      6.78 o 
   3   3  14        0.09       -0.08      1.36 o 
   4   3  14       65.03       56.90      2.86 o 
   5   3  14       43.69       47.67      3.26 o 
   6   3  14      128.57      114.64      5.02 o 
   7   3  14       13.19       21.07      2.93 o 
   8   3  14       15.44       15.40      3.89 o 
   9   3  14        8.82        5.81      2.82 o 
 -12   4  14        0.88       -1.03      1.61 o 
 -11   4  14       15.85       16.63      2.36 o 
 -10   4  14       21.96       23.98      2.03 o 
  -9   4  14        2.12        1.86      1.42 o 
  -8   4  14        2.33        6.59      4.51 o 
  -7   4  14        7.19        5.70      0.92 o 
  -6   4  14       22.94       19.14      1.69 o 
  -5   4  14        3.52        3.51      1.71 o 
  -4   4  14       98.61       87.33      3.81 o 
  -3   4  14       14.96       11.75      1.97 o 
  -2   4  14        4.98        2.80      0.79 o 
  -1   4  14      414.84      386.71      5.49 o 
   0   4  14      216.81      204.07      3.20 o 
   1   4  14      171.01      165.95      4.37 o 
   2   4  14       46.52       35.58      2.27 o 
   3   4  14       25.85       20.76      2.30 o 
   4   4  14       37.79       42.09      2.61 o 
   5   4  14       11.67       10.49      1.95 o 
   6   4  14        0.15       -1.61      1.61 o 
   7   4  14        0.17        0.10      1.85 o 
   8   4  14        5.01        3.14      3.36 o 
   9   4  14        7.90       11.45      3.57 o 
 -12   5  14        0.07       -1.49      1.56 o 
 -11   5  14        2.73        3.57      1.54 o 
 -10   5  14        5.49       10.50      3.04 o 
  -9   5  14        9.86       10.20      4.24 o 
  -8   5  14        7.14        7.83      2.66 o 
  -7   5  14        9.19       11.74      2.74 o 
  -6   5  14       26.17       29.30      2.18 o 
  -5   5  14       15.27       15.03      2.27 o 
  -4   5  14       32.52       23.10      2.44 o 
  -3   5  14        2.44       -1.90      1.90 o 
  -2   5  14       96.47       90.49      3.20 o 
  -1   5  14      286.66      275.14      5.84 o 
   0   5  14      250.80      240.62      5.60 o 
   1   5  14       12.36        5.37      1.35 o 
   2   5  14       23.06       29.42      2.12 o 
   3   5  14       18.22       20.10      1.74 o 
   4   5  14       11.39       11.47      1.70 o 
   5   5  14       77.68       74.06      3.47 o 
   6   5  14        2.88       -0.21      1.74 o 
   7   5  14       35.14       54.05      4.64 o 
   8   5  14       29.42       34.34      4.75 o 
 -11   6  14        4.08        1.09      3.02 o 
 -10   6  14       28.67       32.25      3.40 o 
  -9   6  14       11.61       13.90      3.57 o 
  -8   6  14       39.83       42.96      9.43 o 
  -7   6  14        1.62       -0.47      2.24 o 
  -6   6  14        0.60       -0.65      3.09 o 
  -5   6  14       15.03       14.32      2.31 o 
  -4   6  14        4.74        3.11      1.87 o 
  -3   6  14        3.59        1.69      1.42 o 
  -2   6  14       36.59       34.43      2.45 o 
  -1   6  14       75.47       84.81      5.30 o 
   0   6  14       34.51       23.68      2.55 o 
   1   6  14       48.25       53.10      2.63 o 
   2   6  14       38.68       33.74      1.98 o 
   3   6  14       97.93      110.37      3.39 o 
   4   6  14       46.30       40.36      2.36 o 
   5   6  14        3.21        1.75      2.00 o 
   6   6  14        7.00       13.13      2.95 o 
   7   6  14        7.12       12.98      4.29 o 
   8   6  14       13.43       18.39      3.60 o 
 -10   7  14        0.15        3.98      3.26 o 
  -9   7  14       15.89       11.89      3.53 o 
  -8   7  14        2.21        2.24      2.71 o 
  -7   7  14        0.05       -1.22      2.23 o 
  -6   7  14        0.47       -2.08      2.08 o 
  -5   7  14        0.14        0.50      2.33 o 
  -4   7  14        2.52        2.38      1.61 o 
  -3   7  14       76.82       80.78      3.38 o 
  -2   7  14       15.18       19.10      1.98 o 
  -1   7  14        8.15        6.73      3.04 o 
   0   7  14        0.02       -1.66      1.66 o 
   1   7  14        7.54        5.87      2.12 o 
   2   7  14        7.04        4.88      1.28 o 
   3   7  14        0.31       -0.12      1.40 o 
   4   7  14        0.40       -0.71      1.68 o 
   5   7  14        7.43        5.94      2.09 o 
   6   7  14       87.99      103.31      5.86 o 
   7   7  14       55.26       59.73      5.90 o 
  -9   8  14        2.55        6.24      4.66 o 
  -8   8  14        0.02       -3.50      3.50 o 
  -7   8  14        9.65        4.69      3.07 o 
  -6   8  14        0.72        0.12      1.96 o 
  -5   8  14       20.13       22.13      2.82 o 
  -4   8  14      142.69      142.64      5.46 o 
  -3   8  14        6.31        8.52      1.91 o 
  -2   8  14       24.28       33.12      3.48 o 
  -1   8  14       65.63       73.02      4.89 o 
   0   8  14        1.64       -1.24      2.19 o 
   1   8  14       20.94       19.96      3.30 o 
   2   8  14       16.86       19.27      2.26 o 
   3   8  14        5.92        6.65      1.37 o 
   4   8  14       24.54       39.23      2.62 o 
   5   8  14       39.01       51.37      3.26 o 
   6   8  14       18.38       20.32      2.83 o 
  -8   9  14       13.96       17.23      5.60 o 
  -7   9  14        8.82        3.26      4.66 o 
  -6   9  14        2.39        4.15      2.60 o 
  -5   9  14        2.25        2.58      2.64 o 
  -4   9  14        8.49        9.55      4.37 o 
  -3   9  14       27.27       35.38      5.58 o 
  -2   9  14        0.00        4.26      3.57 o 
  -1   9  14        2.48        4.80      3.96 o 
   0   9  14       15.86       12.64      3.07 o 
   1   9  14       18.35       21.60      3.51 o 
   2   9  14       29.31       26.18      3.11 o 
   3   9  14        0.92        0.14      2.53 o 
   4   9  14        0.02       -2.50      2.50 o 
   5   9  14        4.58        7.51      2.40 o 
  -6  10  14        5.99        8.88      5.08 o 
  -5  10  14       40.19       52.61      6.82 o 
  -4  10  14        8.31       12.58      4.98 o 
  -3  10  14       28.23       29.87      5.51 o 
  -2  10  14        8.34        5.33      4.44 o 
  -1  10  14        1.93       -3.32      3.57 o 
   0  10  14       11.78       21.00      5.28 o 
   1  10  14       25.51       23.34      5.39 o 
   2  10  14        0.94        3.00      4.12 o 
   3  10  14       29.38       36.75      6.14 o 
  -2  11  14        2.19        1.57      4.14 o 
  -1  11  14        6.70       11.36      4.87 o 
 -13   1  15       16.81       18.72      1.92 o 
 -12   1  15        1.86        2.53      1.49 o 
 -11   1  15        2.24        2.24      1.36 o 
 -10   1  15        0.31       -0.90      1.15 o 
  -9   1  15        0.86       -0.34      0.98 o 
  -8   1  15        0.15       -0.93      0.93 o 
  -7   1  15      273.18      275.88      5.06 o 
  -6   1  15       61.41       58.18      2.28 o 
  -5   1  15        1.53        0.33      1.07 o 
  -4   1  15      209.29      176.61      3.40 o 
  -3   1  15      100.38      106.08      3.01 o 
  -2   1  15        0.91        0.40      0.86 o 
  -1   1  15      390.86      392.89      6.30 o 
   0   1  15       92.83       84.52      3.04 o 
   1   1  15      483.90      479.96      8.57 o 
   2   1  15      192.82      165.70      5.16 o 
   3   1  15        6.28        7.78      1.86 o 
   4   1  15       77.04       79.59      3.92 o 
   5   1  15      107.43      111.82      4.84 o 
   6   1  15        2.54        2.90      2.02 o 
   7   1  15        2.09        0.35      2.70 o 
   8   1  15       45.90       54.95      5.20 o 
   9   1  15        1.87        4.29      3.31 o 
 -12   2  15        1.13        0.28      1.31 o 
 -11   2  15       16.35       14.92      1.61 o 
 -10   2  15        0.16       -1.08      1.08 o 
  -9   2  15        0.32       -0.92      0.92 o 
  -8   2  15       27.94       31.43      1.60 o 
  -7   2  15       16.59       20.60      1.96 o 
  -6   2  15        0.29        1.04      0.68 o 
  -5   2  15      233.75      217.70      3.45 o 
  -4   2  15       76.71       80.82      1.67 o 
  -3   2  15       78.09       65.71      1.87 o 
  -2   2  15        0.13       -0.74      0.74 o 
  -1   2  15        2.90        3.14      0.94 o 
   0   2  15       44.36       58.46      4.77 o 
   1   2  15      837.20      803.99     13.15 o 
   2   2  15       39.35       34.69      2.61 o 
   3   2  15        0.75        0.31      1.59 o 
   4   2  15       18.78       16.65      2.32 o 
   5   2  15       18.93       14.68      2.43 o 
   6   2  15      116.01      108.50      4.93 o 
   7   2  15        0.03        1.18      2.14 o 
   8   2  15       13.08       15.53      3.08 o 
   9   2  15        3.22        6.48      3.51 o 
 -12   3  15        0.02       -1.02      1.61 o 
 -11   3  15        0.01       -1.43      1.51 o 
 -10   3  15        2.08       -0.36      1.86 o 
  -9   3  15        2.88        2.13      1.41 o 
  -8   3  15       33.63       26.89      2.72 o 
  -7   3  15       33.85       27.81      1.47 o 
  -6   3  15       45.57       47.30      2.07 o 
  -5   3  15      205.74      185.35      3.46 o 
  -4   3  15        0.58        0.19      1.15 o 
  -3   3  15       35.49       29.13      1.49 o 
  -2   3  15       56.16       49.51      2.44 o 
  -1   3  15      318.51      312.13      5.45 o 
   0   3  15       11.46       12.82      1.25 o 
   1   3  15        1.37        1.69      1.65 o 
   2   3  15      111.60      112.56      3.95 o 
   3   3  15      149.95      158.62      4.63 o 
   4   3  15       46.82       51.75      2.87 o 
   5   3  15        2.16        1.50      1.84 o 
   6   3  15        0.08        1.18      1.84 o 
   7   3  15       59.89       58.94      3.88 o 
   8   3  15        6.76       19.12      3.87 o 
   9   3  15        0.22       -3.84      3.84 o 
 -12   4  15        1.27        2.92      1.76 o 
 -11   4  15        0.76        0.24      1.55 o 
 -10   4  15        0.42       -1.39      1.39 o 
  -9   4  15       10.21       12.37      1.71 o 
  -8   4  15        9.23       11.14      1.41 o 
  -7   4  15       13.12       10.14      1.84 o 
  -6   4  15        0.34       -1.05      1.26 o 
  -5   4  15       17.41       12.73      2.14 o 
  -4   4  15       22.86       30.19      2.59 o 
  -3   4  15       30.81       36.02      2.65 o 
  -2   4  15       54.34       52.78      2.16 o 
  -1   4  15        0.02       -0.17      0.79 o 
   0   4  15        3.20        4.54      1.77 o 
   1   4  15      221.19      228.59      5.41 o 
   2   4  15       33.96       34.80      2.40 o 
   3   4  15       45.14       40.45      2.50 o 
   4   4  15        3.99        2.83      1.70 o 
   5   4  15       10.03        6.42      1.94 o 
   6   4  15       86.93       92.65      4.09 o 
   7   4  15        3.02        6.81      2.13 o 
   8   4  15        0.19        8.01      3.24 o 
 -11   5  15        0.09        3.67      2.75 o 
 -10   5  15       10.93       12.86      5.30 o 
  -9   5  15       69.11       90.44      8.40 o 
  -8   5  15        1.70        1.52      2.42 o 
  -7   5  15       16.53       18.95      2.51 o 
  -6   5  15        0.81        0.55      1.46 o 
  -5   5  15        5.19        6.08      2.17 o 
  -4   5  15       28.37       23.82      2.60 o 
  -3   5  15       26.68       26.29      2.63 o 
  -2   5  15      214.65      196.34      4.85 o 
  -1   5  15        6.40        7.03      2.00 o 
   0   5  15       30.12       22.01      1.44 o 
   1   5  15       10.07        7.15      1.47 o 
   2   5  15       15.07        9.08      1.67 o 
   3   5  15        0.32        0.45      1.75 o 
   4   5  15       10.63        6.71      1.85 o 
   5   5  15       25.58       25.98      2.55 o 
   6   5  15       19.64       21.51      2.57 o 
   7   5  15       53.13       43.90      4.41 o 
   8   5  15        5.98        5.53      3.90 o 
 -11   6  15        0.79       -1.84      2.81 o 
 -10   6  15       30.00       38.97      6.98 o 
  -9   6  15       12.71       11.19      3.41 o 
  -8   6  15        6.78        2.73      2.70 o 
  -7   6  15        2.89        0.88      4.09 o 
  -6   6  15        4.27        6.83      2.08 o 
  -5   6  15        2.09        2.07      1.81 o 
  -4   6  15        0.87        0.45      1.83 o 
  -3   6  15       13.72       13.51      1.89 o 
  -2   6  15       36.77       38.19      3.05 o 
  -1   6  15        0.68        0.33      2.18 o 
   0   6  15       11.21        9.04      2.13 o 
   1   6  15        0.12        0.53      1.23 o 
   2   6  15        5.29        3.77      1.53 o 
   3   6  15        8.90       14.59      1.84 o 
   4   6  15        9.58        8.35      1.89 o 
   5   6  15       52.69       44.86      3.23 o 
   6   6  15       13.45       10.75      3.24 o 
   7   6  15       27.43       38.71      4.37 o 
 -10   7  15        1.11        0.27      4.21 o 
  -9   7  15        2.12       -1.24      2.80 o 
  -8   7  15        4.83        1.10      2.70 o 
  -7   7  15        9.59        8.70      8.26 o 
  -6   7  15        0.08       -2.05      3.53 o 
  -5   7  15       15.44       12.72      2.50 o 
  -4   7  15        2.45        1.23      1.61 o 
  -3   7  15        3.01        4.42      2.89 o 
  -2   7  15      132.48      122.28      5.11 o 
  -1   7  15       13.71       11.99      2.33 o 
   0   7  15        0.40       -1.74      1.74 o 
   1   7  15       37.55       50.56      4.85 o 
   2   7  15        0.32       -0.12      1.18 o 
   3   7  15       46.53       45.49      2.58 o 
   4   7  15       34.04       34.24      2.96 o 
   5   7  15        1.23       -0.77      2.39 o 
   6   7  15        1.16        5.12      2.91 o 
  -9   8  15        2.28        6.14      4.92 o 
  -8   8  15        0.67        5.73      4.67 o 
  -7   8  15        4.68        5.65      3.15 o 
  -6   8  15        2.53        4.68      2.36 o 
  -5   8  15       35.91       32.83      3.21 o 
  -4   8  15       13.70       19.43      4.29 o 
  -3   8  15        2.10        3.14      2.22 o 
  -2   8  15       86.53       93.57      6.41 o 
  -1   8  15        8.31        6.50      4.84 o 
   0   8  15       14.78       16.30      3.34 o 
   1   8  15        3.89        2.73      2.68 o 
   2   8  15        0.71       -0.02      2.49 o 
   3   8  15        2.23        0.20      1.68 o 
   4   8  15       11.67        8.69      2.40 o 
   5   8  15       14.73       14.40      4.12 o 
  -7   9  15        0.64        3.73      4.23 o 
  -6   9  15       23.21       31.52      3.89 o 
  -5   9  15        1.02        4.80      4.19 o 
  -4   9  15        3.71        0.61      4.16 o 
  -3   9  15       31.29       35.09      5.98 o 
  -2   9  15        3.16       -3.07      3.07 o 
  -1   9  15        0.12        2.87      3.63 o 
   0   9  15        0.24       -0.44      4.65 o 
   1   9  15       37.53       48.30      4.47 o 
   2   9  15        2.35       -0.08      4.17 o 
   3   9  15       20.13       24.03      3.65 o 
   4   9  15        2.14        0.60      2.71 o 
  -5  10  15        2.86        4.53      4.44 o 
  -4  10  15        0.33        6.96      4.57 o 
  -3  10  15        5.08        9.76      4.55 o 
  -2  10  15        0.29        1.80      3.96 o 
  -1  10  15        1.89       -1.59      3.48 o 
   0  10  15       30.47       26.51      5.78 o 
   1  10  15        2.32        7.89      4.55 o 
   2  10  15        7.59        3.80      4.34 o 
 -12   0  16        2.24       -0.44      1.86 o 
 -11   0  16        2.87        2.44      2.24 o 
 -10   0  16        0.06       -1.99      1.99 o 
  -9   0  16        4.83        4.53      1.88 o 
  -8   0  16        7.12        6.50      1.67 o 
  -7   0  16      100.17      112.52      4.00 o 
  -6   0  16        0.19       -2.65      3.30 o 
  -5   0  16      292.82      244.93      7.73 o 
  -4   0  16      390.41      350.11      9.84 o 
  -3   0  16        0.19       -1.24      1.84 o 
  -2   0  16       41.95       26.87      2.98 o 
  -1   0  16      585.20      599.85     14.29 o 
   0   0  16      759.19      729.67     16.86 o 
   1   0  16       30.66       32.43      3.00 o 
   2   0  16        5.43        5.50      3.09 o 
   3   0  16        5.16       10.22      3.62 o 
   4   0  16      311.06      292.12     13.68 o 
   5   0  16      191.33      193.83     11.24 o 
   6   0  16        7.80       12.72      4.62 o 
   7   0  16       29.67       34.26      6.10 o 
   8   0  16        1.53        7.42      4.84 o 
 -12   1  16        0.49        0.60      1.41 o 
 -11   1  16        0.11       -1.27      1.27 o 
 -10   1  16        6.17        6.40      1.58 o 
  -9   1  16        3.72        1.87      1.71 o 
  -8   1  16       23.40       20.44      1.42 o 
  -7   1  16        0.36        0.23      1.08 o 
  -6   1  16        2.77        1.00      1.06 o 
  -5   1  16        7.75       11.45      1.69 o 
  -4   1  16       44.29       32.29      1.82 o 
  -3   1  16       67.72       59.68      2.36 o 
  -2   1  16       13.66        9.09      1.57 o 
  -1   1  16        6.47        9.13      2.05 o 
   0   1  16        0.26        2.83      1.59 o 
   1   1  16        3.99        5.70      1.74 o 
   2   1  16       20.86       20.72      3.79 o 
   3   1  16        0.02       -1.48      1.48 o 
   4   1  16        0.34        0.48      1.73 o 
   5   1  16        6.97       10.51      3.07 o 
   6   1  16        0.06       -2.47      2.47 o 
   7   1  16       26.61       24.17      4.01 o 
   8   1  16       31.12       42.16      6.07 o 
 -12   2  16        1.13        0.28      1.99 o 
 -11   2  16        2.08        1.79      1.23 o 
 -10   2  16        5.86        4.75      1.09 o 
  -9   2  16        3.47        2.41      0.90 o 
  -8   2  16        2.85        2.50      0.87 o 
  -7   2  16       36.81       36.26      1.51 o 
  -6   2  16        0.32        0.13      0.73 o 
  -5   2  16       20.60       15.41      1.03 o 
  -4   2  16        8.51        7.45      0.79 o 
  -3   2  16       31.83       33.68      1.63 o 
  -2   2  16       24.14       28.64      1.57 o 
  -1   2  16       49.12       46.44      2.95 o 
   0   2  16       16.86       18.09      1.97 o 
   1   2  16      203.46      200.94      6.48 o 
   2   2  16        9.50       10.98      2.03 o 
   3   2  16       19.89       23.75      2.48 o 
   4   2  16        0.94       -1.46      1.99 o 
   5   2  16        1.91       -0.32      1.88 o 
   6   2  16      136.82      171.89      6.39 o 
   7   2  16        0.55       -1.04      3.60 o 
   8   2  16       37.24       51.06      5.23 o 
 -12   3  16        1.96       -1.10      1.97 o 
 -11   3  16        1.51        3.13      1.98 o 
 -10   3  16        0.28        0.87      1.68 o 
  -9   3  16        3.30        0.66      1.57 o 
  -8   3  16        7.69        8.70      1.97 o 
  -7   3  16        1.73        1.76      1.25 o 
  -6   3  16        0.81       -0.42      1.06 o 
  -5   3  16       62.01       64.19      2.40 o 
  -4   3  16       34.74       30.08      1.93 o 
  -3   3  16       62.36       57.85      2.50 o 
  -2   3  16       95.59       90.66      3.15 o 
  -1   3  16        4.33        5.87      2.05 o 
   0   3  16      165.46      157.99      4.42 o 
   1   3  16       53.80       51.23      2.89 o 
   2   3  16       43.35       33.77      2.38 o 
   3   3  16       69.31       62.31      3.08 o 
   4   3  16      150.59      143.34      4.75 o 
   5   3  16       21.34       19.29      2.56 o 
   6   3  16       13.73       11.34      2.37 o 
   7   3  16        2.14        2.67      2.12 o 
   8   3  16       99.43      122.06      6.13 o 
 -11   4  16        5.93        4.34      1.69 o 
 -10   4  16        5.97        7.13      1.62 o 
  -9   4  16        3.67        2.77      1.81 o 
  -8   4  16        0.15       -0.34      1.14 o 
  -7   4  16        5.64        7.17      1.71 o 
  -6   4  16        3.48        7.45      1.66 o 
  -5   4  16        0.01       -1.52      1.52 o 
  -4   4  16       10.12       10.44      2.01 o 
  -3   4  16       52.81       52.97      1.74 o 
  -2   4  16       84.41       64.96      2.23 o 
  -1   4  16       18.22       15.75      1.78 o 
   0   4  16       10.25        5.40      1.50 o 
   1   4  16       13.08       13.03      1.75 o 
   2   4  16       36.31       40.36      2.53 o 
   3   4  16      325.02      305.41      6.98 o 
   4   4  16       19.09       11.10      2.05 o 
   5   4  16        4.43        2.13      1.95 o 
   6   4  16       46.20       53.73      3.39 o 
   7   4  16        2.62       -0.39      2.88 o 
   8   4  16        9.39       11.14      3.47 o 
 -11   5  16        1.21        3.92      2.86 o 
 -10   5  16        1.17       -0.36      2.49 o 
  -9   5  16        3.18        4.75      4.00 o 
  -8   5  16        5.87        9.22      4.10 o 
  -7   5  16        2.58        0.26      1.87 o 
  -6   5  16       17.91       11.27      1.89 o 
  -5   5  16        1.38       -0.30      1.70 o 
  -4   5  16       13.07        7.64      2.73 o 
  -3   5  16      114.70      103.05      4.60 o 
  -2   5  16        5.34        7.35      2.06 o 
  -1   5  16        9.82        4.84      1.63 o 
   0   5  16       14.80       20.19      1.76 o 
   1   5  16        0.25       -0.22      1.31 o 
   2   5  16      195.13      210.38      5.43 o 
   3   5  16       49.68       67.70      3.27 o 
   4   5  16        8.26        8.71      2.01 o 
   5   5  16        2.22       -1.55      1.70 o 
   6   5  16        0.64       -1.92      1.92 o 
   7   5  16        0.03        1.83      4.17 o 
 -10   6  16        0.89        0.20      4.07 o 
  -9   6  16        0.18       -0.16      3.73 o 
  -8   6  16       10.16        4.27      3.13 o 
  -7   6  16        1.08        1.97      2.61 o 
  -6   6  16       27.87       25.65      3.21 o 
  -5   6  16        6.71        6.86      2.27 o 
  -4   6  16        0.38       -1.79      1.79 o 
  -3   6  16        0.06       -1.81      1.81 o 
  -2   6  16        7.48       10.58      2.46 o 
  -1   6  16       21.59       21.71      2.64 o 
   0   6  16       25.27       26.23      2.83 o 
   1   6  16       12.80       11.06      1.55 o 
   2   6  16        0.13        0.75      1.48 o 
   3   6  16       23.06       17.32      2.07 o 
   4   6  16        8.87       10.09      2.06 o 
   5   6  16       50.19       57.63      3.71 o 
   6   6  16        2.70        0.96      3.89 o 
  -9   7  16        5.30       10.80      3.93 o 
  -8   7  16       30.56       34.25      4.36 o 
  -7   7  16        1.59       -1.55      2.77 o 
  -6   7  16        3.34        6.48      3.69 o 
  -5   7  16       12.26       13.26      2.57 o 
  -4   7  16        0.14        1.78      2.12 o 
  -3   7  16        3.52        0.36      2.53 o 
  -2   7  16        5.27        5.06      2.29 o 
  -1   7  16       19.36       13.43      2.67 o 
   0   7  16        3.03        1.72      2.08 o 
   1   7  16       27.30       31.57      3.22 o 
   2   7  16        0.00       -0.18      1.45 o 
   3   7  16       23.16       26.85      2.52 o 
   4   7  16        0.11        0.08      2.02 o 
   5   7  16       32.43       31.95      3.73 o 
  -8   8  16        5.65        0.34      2.98 o 
  -7   8  16        0.48        4.43      3.51 o 
  -6   8  16       17.38       19.16      3.93 o 
  -5   8  16       13.76       21.80      3.95 o 
  -4   8  16       26.02       30.73      4.18 o 
  -3   8  16       32.56       35.78      3.42 o 
  -2   8  16       16.73       13.43      3.34 o 
  -1   8  16       21.80       25.98      3.80 o 
   0   8  16       29.68       29.36      3.88 o 
   1   8  16       12.06       17.54      3.42 o 
   2   8  16       15.32       13.45      4.53 o 
   3   8  16        6.07        3.92      1.46 o 
   4   8  16       62.80       58.47      7.33 o 
  -7   9  16        0.68        0.57      4.12 o 
  -6   9  16        1.71        3.76      4.14 o 
  -5   9  16        4.17        2.36      4.37 o 
  -4   9  16        9.99       12.11      4.69 o 
  -3   9  16        0.13        2.78      3.82 o 
  -2   9  16        8.57        5.07      4.14 o 
  -1   9  16        0.75       -0.19      2.57 o 
   0   9  16        0.00        2.53      2.99 o 
   1   9  16        4.03        7.90      3.04 o 
   2   9  16        0.13       -1.60      2.73 o 
   3   9  16        9.96       10.95      5.05 o 
  -4  10  16        1.43       -3.30      3.30 o 
  -3  10  16        0.11       -1.09      4.17 o 
  -2  10  16        3.31        2.55      4.16 o 
  -1  10  16        0.22        1.61      4.25 o 
   0  10  16        2.40        4.35      4.26 o 
 -12   1  17        0.18       -1.27      1.43 o 
 -11   1  17       13.28        8.38      1.58 o 
 -10   1  17       14.06        7.09      1.64 o 
  -9   1  17       11.95        7.14      1.31 o 
  -8   1  17        4.88        4.76      1.25 o 
  -7   1  17       82.48       90.51      2.81 o 
  -6   1  17        1.56       -1.01      1.01 o 
  -5   1  17       10.00        3.68      1.45 o 
  -4   1  17        0.03       -0.66      1.33 o 
  -3   1  17      184.65      159.82      4.47 o 
  -2   1  17        2.43        1.70      1.63 o 
  -1   1  17       31.47       29.25      2.14 o 
   0   1  17       82.16       83.05      4.33 o 
   1   1  17       52.05       45.18      2.88 o 
   2   1  17      273.39      263.43      8.88 o 
   3   1  17        6.39        7.88      2.63 o 
   4   1  17        2.22        1.80      2.43 o 
   5   1  17       45.50       49.15      4.63 o 
   6   1  17       30.74       34.36      5.31 o 
   7   1  17        0.35       -2.00      2.76 o 
   8   1  17       46.00       65.77      8.86 o 
 -12   2  17        1.76       -0.92      1.94 o 
 -11   2  17        3.95        3.89      2.13 o 
 -10   2  17        1.59       -1.04      1.54 o 
  -9   2  17        5.15        0.19      1.53 o 
  -8   2  17       49.28       55.89      2.74 o 
  -7   2  17        3.81        4.69      1.49 o 
  -6   2  17        2.42        2.33      1.58 o 
  -5   2  17        0.05       -1.03      1.03 o 
  -4   2  17        0.12       -0.41      0.72 o 
  -3   2  17      327.83      324.38      6.68 o 
  -2   2  17       18.09       16.70      1.80 o 
  -1   2  17       33.15       34.06      2.27 o 
   0   2  17       19.80       25.85      2.16 o 
   1   2  17       63.89       61.73      2.95 o 
   2   2  17       15.30       15.06      2.42 o 
   3   2  17       83.84       62.54      3.59 o 
   4   2  17       20.88       22.73      2.84 o 
   5   2  17        4.55        6.83      2.95 o 
   6   2  17        0.01        1.28      4.00 o 
   7   2  17       45.18       45.06      5.00 o 
   8   2  17        0.16        3.25      3.30 o 
 -11   3  17        0.17       -1.84      1.84 o 
 -10   3  17        1.63        2.29      2.38 o 
  -9   3  17        0.89        0.32      2.52 o 
  -8   3  17        4.89        6.13      1.40 o 
  -7   3  17        8.96        8.07      1.50 o 
  -6   3  17        3.30        0.27      1.26 o 
  -5   3  17       35.88       34.05      1.88 o 
  -4   3  17       73.30       79.18      2.97 o 
  -3   3  17       14.76       17.85      1.76 o 
  -2   3  17       18.21       18.21      1.82 o 
  -1   3  17       37.34       34.83      2.26 o 
   0   3  17        5.83       10.79      1.95 o 
   1   3  17        0.62       -1.32      1.32 o 
   2   3  17       69.79       73.31      3.86 o 
   3   3  17        4.16        5.58      1.82 o 
   4   3  17        3.20       -1.70      1.70 o 
   5   3  17        2.64        1.60      1.93 o 
   6   3  17       24.00       29.58      2.92 o 
   7   3  17       36.26       36.92      5.58 o 
 -11   4  17        5.23        6.77      1.90 o 
 -10   4  17        4.07        6.21      1.72 o 
  -9   4  17       21.43       23.30      2.14 o 
  -8   4  17        6.37        8.04      2.85 o 
  -7   4  17       35.06       32.88      2.92 o 
  -6   4  17        7.61        6.62      2.70 o 
  -5   4  17        0.53       -0.12      1.69 o 
  -4   4  17        5.70        3.56      1.03 o 
  -3   4  17        1.11        1.18      0.84 o 
  -2   4  17        3.10        4.92      1.40 o 
  -1   4  17       88.87       99.10      3.43 o 
   0   4  17        2.82       -0.48      1.34 o 
   1   4  17        7.68        4.88      1.73 o 
   2   4  17        4.42        7.45      1.89 o 
   3   4  17        3.17        3.63      1.81 o 
   4   4  17       21.31       26.15      2.58 o 
   5   4  17        2.82        4.62      2.03 o 
   6   4  17        3.93        6.27      2.27 o 
   7   4  17       56.76       74.21      4.87 o 
 -10   5  17        1.42        0.09      2.67 o 
  -9   5  17        0.00       -0.55      3.76 o 
  -8   5  17        3.27        1.50      3.80 o 
  -7   5  17        3.15        0.83      2.34 o 
  -6   5  17        1.44       -1.05      1.60 o 
  -5   5  17        0.10        1.62      1.93 o 
  -4   5  17        9.62        7.53      2.23 o 
  -3   5  17       11.79       11.95      2.43 o 
  -2   5  17        9.06        8.72      2.23 o 
  -1   5  17       17.20       17.10      1.49 o 
   0   5  17        4.68        7.44      1.48 o 
   1   5  17      143.32      158.90      4.60 o 
   2   5  17        5.75        5.35      1.76 o 
   3   5  17       15.30       12.08      2.10 o 
   4   5  17        1.36        0.70      1.88 o 
   5   5  17       23.97       18.49      2.54 o 
   6   5  17        0.77        1.40      2.38 o 
 -10   6  17        5.44        2.09      4.60 o 
  -9   6  17        4.40        2.32      4.44 o 
  -8   6  17        0.51       -0.05      3.87 o 
  -7   6  17        2.86       -2.49      2.49 o 
  -6   6  17        0.15       -1.77      1.77 o 
  -5   6  17       16.88       18.19      2.73 o 
  -4   6  17       15.09       12.03      2.53 o 
  -3   6  17        1.21        2.76      2.13 o 
  -2   6  17       34.87       29.65      3.29 o 
  -1   6  17       31.90       35.97      3.22 o 
   0   6  17       65.52       69.09      5.12 o 
   1   6  17        1.25        2.09      1.41 o 
   2   6  17        9.12        9.06      1.81 o 
   3   6  17        7.65        2.89      1.77 o 
   4   6  17        2.23        3.04      1.94 o 
   5   6  17       15.20       23.72      2.96 o 
   6   6  17       26.96       25.00      3.87 o 
  -9   7  17        0.01        2.59      4.09 o 
  -8   7  17       16.48       14.12      3.83 o 
  -7   7  17       22.76       30.98      4.38 o 
  -6   7  17        0.44       -4.70      4.88 o 
  -5   7  17       41.87       41.09      3.66 o 
  -4   7  17       17.00       21.56      5.28 o 
  -3   7  17        5.90       15.53      3.93 o 
  -2   7  17        8.64       19.07      2.92 o 
  -1   7  17       44.20       34.91      3.37 o 
   0   7  17       23.87       29.38      3.74 o 
   1   7  17        2.59        4.34      2.41 o 
   2   7  17        2.22       -0.57      1.37 o 
   3   7  17       19.31       23.60      2.51 o 
   4   7  17        1.53       -1.52      2.00 o 
   5   7  17       35.72       32.20      3.85 o 
  -8   8  17        9.50       10.91      3.79 o 
  -7   8  17        2.42        1.86      3.02 o 
  -6   8  17        3.23        4.17      3.31 o 
  -5   8  17        2.97        4.62      3.86 o 
  -4   8  17       28.17       33.45      3.60 o 
  -3   8  17       32.01       33.05      3.49 o 
  -2   8  17        0.30        2.81      2.97 o 
  -1   8  17       18.39       13.89      3.42 o 
   0   8  17        0.01       -1.04      2.74 o 
   1   8  17        0.86        7.70      3.15 o 
   2   8  17        0.01        0.99      4.48 o 
   3   8  17        0.11       -2.25      3.21 o 
  -6   9  17        0.41        1.96      4.48 o 
  -5   9  17        0.00        4.67      4.16 o 
  -4   9  17        9.04        5.99      4.85 o 
  -3   9  17        1.04       -2.32      3.82 o 
  -2   9  17        8.28        6.08      3.17 o 
  -1   9  17        5.66        7.06      3.31 o 
   0   9  17        0.66       -1.74      2.80 o 
   1   9  17        0.60        3.02      2.88 o 
   2   9  17        0.70        2.12      4.37 o 
 -12   0  18        0.27       -1.78      1.78 o 
 -11   0  18        5.88        2.93      2.69 o 
 -10   0  18       33.33       33.65      3.30 o 
  -9   0  18      268.43      273.89      6.98 o 
  -8   0  18        0.00       -0.68      1.55 o 
  -7   0  18       23.95       20.55      2.18 o 
  -6   0  18        5.88        3.78      2.07 o 
  -5   0  18       52.44       50.91      7.73 o 
  -4   0  18      131.60      117.90      5.59 o 
  -3   0  18       30.73       24.04      2.97 o 
  -2   0  18       33.08       32.64      3.26 o 
  -1   0  18       53.83       60.27      5.62 o 
   0   0  18        4.75        6.01      3.37 o 
   1   0  18       79.29       78.88      6.89 o 
   2   0  18       38.52       34.49      5.12 o 
   3   0  18        0.02        1.55      3.05 o 
   4   0  18      177.96      192.65     11.47 o 
   5   0  18       56.04       62.82      7.26 o 
   6   0  18       14.61       12.65      5.05 o 
   7   0  18      106.05      105.48      9.74 o 
 -11   1  18        1.03       -0.64      1.30 o 
 -10   1  18        5.39        8.62      1.54 o 
  -9   1  18        1.18        4.45      1.45 o 
  -8   1  18       46.49       56.58      2.55 o 
  -7   1  18       33.61       31.82      1.82 o 
  -6   1  18        8.64        8.85      1.33 o 
  -5   1  18       20.37       22.69      2.02 o 
  -4   1  18        8.49        7.32      1.63 o 
  -3   1  18        5.83        9.99      1.75 o 
  -2   1  18       21.35       20.03      2.36 o 
  -1   1  18       64.34       74.39      8.68 o 
   0   1  18        2.89        4.57      1.90 o 
   1   1  18        7.19       11.25      2.67 o 
   2   1  18        0.00        2.70      2.22 o 
   3   1  18       22.97       16.36      4.16 o 
   4   1  18       14.67       14.35      3.19 o 
   5   1  18        0.42        2.83      2.89 o 
   6   1  18       16.02       19.41      3.82 o 
   7   1  18        1.34       -2.96      2.96 o 
 -11   2  18        0.08       -1.10      1.92 o 
 -10   2  18       23.74       26.60      2.27 o 
  -9   2  18       54.16       56.13      3.48 o 
  -8   2  18        0.81        1.01      1.52 o 
  -7   2  18       14.83       17.92      2.14 o 
  -6   2  18        1.77       -0.65      1.30 o 
  -5   2  18        1.47        0.79      1.37 o 
  -4   2  18        6.37        5.62      0.99 o 
  -3   2  18        1.67        2.88      1.67 o 
  -2   2  18       79.03       82.07      3.90 o 
  -1   2  18       49.26       47.15      3.04 o 
   0   2  18        0.15        0.00      1.96 o 
   1   2  18        9.54       11.08      2.16 o 
   2   2  18        2.35       -0.03      1.83 o 
   3   2  18       20.16       22.05      2.83 o 
   4   2  18       61.80       57.68      9.22 o 
   5   2  18      121.64      130.40      7.06 o 
   6   2  18        7.40        3.84      3.69 o 
   7   2  18        6.13        2.42      3.08 o 
 -11   3  18       14.24       23.76      2.66 o 
 -10   3  18       24.05       29.51      2.75 o 
  -9   3  18        1.83        3.31      2.72 o 
  -8   3  18        1.53        0.04      1.26 o 
  -7   3  18        1.39        0.80      1.38 o 
  -6   3  18        2.11        1.19      1.35 o 
  -5   3  18        1.82        2.72      1.72 o 
  -4   3  18       20.21       17.90      2.02 o 
  -3   3  18        0.02       -0.47      1.26 o 
  -2   3  18       30.87       31.41      2.23 o 
  -1   3  18       70.99       76.98      3.87 o 
   0   3  18        2.35        1.76      1.50 o 
   1   3  18       45.10       46.73      2.76 o 
   2   3  18       31.80       35.72      2.64 o 
   3   3  18       78.46       86.29      3.89 o 
   4   3  18        2.15       -0.36      1.83 o 
   5   3  18       20.13       18.74      3.03 o 
   6   3  18        1.35       -0.11      2.44 o 
   7   3  18        2.19        2.62      3.37 o 
 -11   4  18        9.21        9.69      2.56 o 
 -10   4  18        0.10        0.39      1.34 o 
  -9   4  18        1.27        0.84      1.25 o 
  -8   4  18       18.22       25.63      3.71 o 
  -7   4  18        3.95        4.46      2.14 o 
  -6   4  18       56.25       61.02      3.67 o 
  -5   4  18        4.92        1.00      1.89 o 
  -4   4  18        0.41       -0.77      1.00 o 
  -3   4  18        5.73        4.33      1.29 o 
  -2   4  18       61.67       55.33      3.64 o 
  -1   4  18        0.11       -1.07      1.37 o 
   0   4  18       95.39       78.81      5.11 o 
   1   4  18        6.70        8.47      1.89 o 
   2   4  18       27.73       40.24      2.78 o 
   3   4  18       18.11       19.41      2.35 o 
   4   4  18        0.30       -0.11      1.80 o 
   5   4  18        4.37       -0.48      2.02 o 
   6   4  18       37.25       29.48      4.42 o 
 -10   5  18        0.01        3.98      4.05 o 
  -9   5  18        0.48       -3.48      3.48 o 
  -8   5  18        0.75       -0.52      2.40 o 
  -7   5  18       14.47       11.46      3.22 o 
  -6   5  18        4.81        6.16      2.24 o 
  -5   5  18        1.48        2.89      2.18 o 
  -4   5  18        0.27       -0.95      1.87 o 
  -3   5  18       11.78        9.90      2.41 o 
  -2   5  18       98.14       94.29      4.72 o 
  -1   5  18       18.11       18.84      1.68 o 
   0   5  18       13.47        8.85      1.68 o 
   1   5  18       10.15       12.50      3.10 o 
   2   5  18       37.40       38.89      2.76 o 
   3   5  18        7.42       12.39      2.16 o 
   4   5  18       34.71       33.77      3.06 o 
   5   5  18       13.29       19.74      2.71 o 
   6   5  18        1.00        0.08      3.56 o 
  -9   6  18        0.85       -2.59      3.80 o 
  -8   6  18        0.81        2.73      4.26 o 
  -7   6  18       23.12       26.76      3.97 o 
  -6   6  18       35.38       39.60      3.54 o 
  -5   6  18        0.02        1.88      2.15 o 
  -4   6  18        0.69       -1.97      1.97 o 
  -3   6  18       18.93       23.90      3.00 o 
  -2   6  18       22.29       15.16      2.83 o 
  -1   6  18        0.42        1.44      2.20 o 
   0   6  18        0.04        1.09      2.14 o 
   1   6  18       31.70       33.86      3.47 o 
   2   6  18        0.03       -1.51      1.51 o 
   3   6  18        4.45        2.60      1.87 o 
   4   6  18        1.14        0.45      2.08 o 
   5   6  18        2.47        3.76      2.50 o 
  -8   7  18        0.01       -0.04      4.48 o 
  -7   7  18        0.12        0.29      3.09 o 
  -6   7  18       19.26       24.69      3.32 o 
  -5   7  18        0.01       -0.64      2.36 o 
  -4   7  18        9.25        9.11      2.68 o 
  -3   7  18        6.30       12.15      2.73 o 
  -2   7  18        1.89        1.33      4.80 o 
  -1   7  18       16.45       23.08      3.06 o 
   0   7  18        1.02        2.72      2.31 o 
   1   7  18        0.02        0.06      2.31 o 
   2   7  18        8.13        4.61      1.47 o 
   3   7  18        1.25       -0.54      1.86 o 
   4   7  18        3.56       -1.94      2.65 o 
  -7   8  18        4.68        8.93      5.51 o 
  -6   8  18       10.97        9.55      3.60 o 
  -5   8  18        1.89        2.02      3.31 o 
  -4   8  18        3.54        5.59      2.74 o 
  -3   8  18        3.76        5.57      3.20 o 
  -2   8  18       15.90       17.75      3.74 o 
  -1   8  18        6.99        8.55      3.51 o 
   0   8  18       29.61       31.35      4.18 o 
   1   8  18        0.47       -0.82      3.11 o 
   2   8  18        1.94        3.84      3.23 o 
  -4   9  18        0.55        2.27      4.73 o 
  -3   9  18       11.93       10.72      5.35 o 
  -2   9  18       11.21       21.60      4.02 o 
  -1   9  18       24.88       34.39      4.49 o 
   0   9  18        4.90       12.17      3.55 o 
 -11   1  19       11.04       11.89      1.88 o 
 -10   1  19       13.80       18.01      1.68 o 
  -9   1  19       34.01       41.81      2.19 o 
  -8   1  19       79.64       86.79      2.67 o 
  -7   1  19        0.53       -0.55      1.14 o 
  -6   1  19        9.96        7.57      1.34 o 
  -5   1  19        9.07        7.48      1.74 o 
  -4   1  19        0.95        2.63      1.57 o 
  -3   1  19       93.19       99.00      3.80 o 
  -2   1  19       27.17       28.16      2.63 o 
  -1   1  19        0.17        2.55      1.85 o 
   0   1  19        8.19        9.06      2.14 o 
   1   1  19        0.03       -0.56      2.04 o 
   2   1  19        5.67        4.91      2.61 o 
   3   1  19      196.13      197.58     12.03 o 
   4   1  19       16.43       19.21      3.62 o 
   5   1  19        0.62       -2.04      4.71 o 
   6   1  19        0.78       -2.70      2.70 o 
 -11   2  19        0.00       -1.93      1.93 o 
 -10   2  19        7.99       10.51      1.85 o 
  -9   2  19       33.21       44.49      2.72 o 
  -8   2  19       19.13       20.34      2.12 o 
  -7   2  19        0.11       -1.44      1.44 o 
  -6   2  19       55.79       56.25      2.82 o 
  -5   2  19        1.11       -0.60      1.42 o 
  -4   2  19       13.35       17.07      1.25 o 
  -3   2  19       21.07       15.58      2.21 o 
  -2   2  19       10.87       12.67      2.57 o 
  -1   2  19      103.38       97.67      4.32 o 
   0   2  19        4.36        4.30      2.05 o 
   1   2  19        2.30        2.85      1.88 o 
   2   2  19        0.56       -2.02      2.02 o 
   3   2  19        8.21        8.66      2.59 o 
   4   2  19       21.42       23.56      3.30 o 
   5   2  19       47.55       56.76      5.07 o 
   6   2  19        1.44       -0.57      2.89 o 
 -10   3  19        2.57        3.23      2.00 o 
  -9   3  19        7.20       13.19      3.20 o 
  -8   3  19        2.29        1.57      1.37 o 
  -7   3  19       11.33       18.60      2.41 o 
  -6   3  19        0.51        0.69      1.40 o 
  -5   3  19       17.75       19.31      1.90 o 
  -4   3  19       11.02       11.92      1.92 o 
  -3   3  19        3.25        3.22      1.66 o 
  -2   3  19       12.86       13.32      2.13 o 
  -1   3  19       16.91       10.81      2.16 o 
   0   3  19       46.48       46.23      3.24 o 
   1   3  19        1.45        0.57      1.91 o 
   2   3  19        2.11        4.45      3.51 o 
   3   3  19       54.16       62.57      3.96 o 
   4   3  19        7.57        6.19      2.61 o 
   5   3  19       30.36       28.19      3.49 o 
   6   3  19        0.31       -2.43      2.43 o 
 -10   4  19        0.07        0.12      3.91 o 
  -9   4  19        6.93       12.33      4.80 o 
  -8   4  19        1.17       -0.73      2.47 o 
  -7   4  19       25.65       25.71      3.72 o 
  -6   4  19        0.05       -1.85      1.85 o 
  -5   4  19        0.38       -0.64      1.87 o 
  -4   4  19       38.97       39.85      3.78 o 
  -3   4  19        3.10       -0.02      1.38 o 
  -2   4  19       37.34       37.36      2.34 o 
  -1   4  19        0.05       -1.45      1.45 o 
   0   4  19        0.72        0.49      1.60 o 
   1   4  19       47.27       48.84      2.91 o 
   2   4  19       28.61       24.31      3.15 o 
   3   4  19        0.92       -0.27      1.80 o 
   4   4  19        0.03       -2.15      2.15 o 
   5   4  19       35.38       50.33      7.01 o 
  -9   5  19        7.78        8.56      4.91 o 
  -8   5  19        1.68        3.74      2.88 o 
  -7   5  19        1.67       -0.27      2.61 o 
  -6   5  19        4.28       -2.43      2.43 o 
  -5   5  19       11.01       13.36      5.79 o 
  -4   5  19        2.99        0.88      2.57 o 
  -3   5  19        0.10       -1.94      1.94 o 
  -2   5  19       28.81       31.84      3.31 o 
  -1   5  19        7.56        7.91      1.76 o 
   0   5  19       48.07       41.78      2.54 o 
   1   5  19       13.02       12.84      2.03 o 
   2   5  19        2.16        1.96      1.76 o 
   3   5  19       10.78       12.84      2.35 o 
   4   5  19       19.04       19.97      2.70 o 
   5   5  19       32.49       30.87      3.10 o 
  -9   6  19        0.75        5.83      4.71 o 
  -8   6  19        0.00       -0.77      3.84 o 
  -7   6  19        6.07        7.36      3.31 o 
  -6   6  19        0.01       -0.96      3.49 o 
  -5   6  19        0.14        1.65      2.51 o 
  -4   6  19       26.59       33.27      4.13 o 
  -3   6  19        0.13       -1.11      2.12 o 
  -2   6  19        2.31        2.57      2.26 o 
  -1   6  19        3.51        5.76      2.91 o 
   0   6  19       15.92       18.63      2.98 o 
   1   6  19        0.57        0.94      2.49 o 
   2   6  19        3.86        2.58      1.90 o 
   3   6  19        1.98       -0.83      1.84 o 
   4   6  19        1.78        0.17      2.65 o 
  -7   7  19        0.00        0.27      4.34 o 
  -6   7  19       26.97       28.83      4.97 o 
  -5   7  19       16.21       19.83      3.35 o 
  -4   7  19        0.29       -0.91      2.42 o 
  -3   7  19       10.08       11.64      2.88 o 
  -2   7  19        0.17        0.18      2.32 o 
  -1   7  19        0.92        3.35      2.40 o 
   0   7  19        3.08       -0.23      2.47 o 
   1   7  19        6.70        7.07      2.77 o 
   2   7  19        5.12        4.80      3.96 o 
   3   7  19        3.43        2.85      1.98 o 
  -6   8  19        2.78        4.37      5.48 o 
  -5   8  19        5.22       -2.99      3.93 o 
  -4   8  19       24.02       29.29      5.58 o 
  -3   8  19        8.04        6.55      3.54 o 
  -2   8  19        5.79        7.07      6.23 o 
  -1   8  19       21.08       30.46      4.52 o 
   0   8  19       26.96       37.57      9.30 o 
   1   8  19        0.05       -2.80      2.80 o 
 -11   0  20        0.16        3.03      3.73 o 
 -10   0  20        6.93        5.96      2.31 o 
  -9   0  20        0.17       -0.52      1.82 o 
  -8   0  20        8.38        8.86      2.70 o 
  -7   0  20       15.19       12.57      3.17 o 
  -6   0  20        7.25        9.60      2.72 o 
  -5   0  20       18.29       21.98      3.14 o 
  -4   0  20        6.17        6.76      2.67 o 
  -3   0  20       61.93       59.26      4.36 o 
  -2   0  20       12.60       12.07      2.89 o 
  -1   0  20        0.05        0.25      2.26 o 
   0   0  20        0.22        2.43      3.10 o 
   1   0  20       23.70       14.93      4.26 o 
   2   0  20       60.08       62.61      6.96 o 
   3   0  20        8.56        6.39      4.23 o 
   4   0  20       17.60       19.39      5.42 o 
   5   0  20        1.79       -1.09      3.78 o 
   6   0  20        0.21        2.85      4.55 o 
 -10   1  20        0.59        0.34      1.22 o 
  -9   1  20        4.18        4.88      1.35 o 
  -8   1  20        5.56        6.58      1.31 o 
  -7   1  20        2.79       -0.03      1.63 o 
  -6   1  20       12.87       11.70      1.48 o 
  -5   1  20        0.32       -1.52      1.52 o 
  -4   1  20        0.12       -0.61      1.56 o 
  -3   1  20       12.17       12.62      2.08 o 
  -2   1  20        3.12        4.04      1.76 o 
  -1   1  20       48.04       46.14      4.47 o 
   0   1  20        0.13       -0.49      1.89 o 
   1   1  20        0.45       -0.70      1.99 o 
   2   1  20        3.49       -1.19      2.53 o 
   3   1  20        2.08        1.38      2.60 o 
   4   1  20       15.78       10.43      4.06 o 
   5   1  20        4.23       -1.28      2.84 o 
   6   1  20        6.27        0.42      2.97 o 
 -10   2  20       20.32       20.51      1.97 o 
  -9   2  20        0.07        0.59      1.69 o 
  -8   2  20        3.72        1.49      1.70 o 
  -7   2  20       13.11       15.56      1.99 o 
  -6   2  20        0.55       -0.10      1.91 o 
  -5   2  20        0.76       -1.51      1.51 o 
  -4   2  20        0.66        1.13      1.55 o 
  -3   2  20       25.63       28.90      2.64 o 
  -2   2  20        3.27        4.40      2.77 o 
  -1   2  20       12.56       12.51      3.48 o 
   0   2  20       48.89       52.49      3.57 o 
   1   2  20        1.12        1.95      2.18 o 
   2   2  20       59.96       62.20      4.07 o 
   3   2  20       11.76        7.90      2.62 o 
   4   2  20        8.67       16.41      3.05 o 
   5   2  20       29.37       25.46      3.62 o 
 -10   3  20        5.30        7.68      2.14 o 
  -9   3  20        0.18       -1.34      1.80 o 
  -8   3  20        6.01        6.81      1.61 o 
  -7   3  20        2.65        1.21      1.52 o 
  -6   3  20        9.37        6.19      2.38 o 
  -5   3  20        0.37       -1.75      1.75 o 
  -4   3  20       17.69       15.43      1.97 o 
  -3   3  20       29.37       36.15      2.86 o 
  -2   3  20        3.07        3.99      1.91 o 
  -1   3  20       28.06       30.90      2.85 o 
   0   3  20        1.47        4.14      2.04 o 
   1   3  20       21.00       17.98      2.72 o 
   2   3  20        5.31        4.78      2.39 o 
   3   3  20       39.25       46.08      3.76 o 
   4   3  20       60.64       61.35      4.35 o 
   5   3  20       10.96        8.69      2.93 o 
  -9   4  20        1.69        1.77      5.69 o 
  -8   4  20        0.00       -1.75      2.46 o 
  -7   4  20        5.71        5.75      3.05 o 
  -6   4  20        0.03       -2.13      2.13 o 
  -5   4  20        0.04       -1.09      2.05 o 
  -4   4  20       45.24       45.95      2.54 o 
  -3   4  20       13.68       16.03      1.96 o 
  -2   4  20        1.89        0.18      1.60 o 
  -1   4  20        4.04        1.13      2.40 o 
   0   4  20       33.85       27.46      3.36 o 
   1   4  20        0.91        1.72      2.01 o 
   2   4  20        0.05       -0.38      2.38 o 
   3   4  20       26.47       25.00      3.24 o 
   4   4  20       23.63       27.08      3.43 o 
   5   4  20        0.00        1.09      3.09 o 
  -9   5  20        5.14        6.87      4.57 o 
  -8   5  20        4.70        3.21      3.06 o 
  -7   5  20        4.49        9.10      3.45 o 
  -6   5  20        0.91       -1.05      2.65 o 
  -5   5  20       24.55       25.76      4.05 o 
  -4   5  20        3.86       -2.08      2.57 o 
  -3   5  20        3.55        4.34      5.30 o 
  -2   5  20        6.40        9.64      7.93 o 
  -1   5  20        0.51        0.07      1.40 o 
   0   5  20        9.39        9.98      1.85 o 
   1   5  20       14.42       13.96      2.15 o 
   2   5  20        0.12       -1.71      1.71 o 
   3   5  20       10.00       11.08      2.68 o 
   4   5  20        0.03       -1.60      2.79 o 
  -8   6  20       20.85       12.99      5.80 o 
  -7   6  20        0.78       -1.33      2.74 o 
  -6   6  20       20.99       18.97      3.95 o 
  -5   6  20       10.40       14.47      3.85 o 
  -4   6  20       12.62       12.80      3.88 o 
  -3   6  20        0.97        2.48      2.37 o 
  -2   6  20       14.29       16.53      3.03 o 
  -1   6  20        0.14        2.99      2.50 o 
   0   6  20       21.13       23.67      3.53 o 
   1   6  20        0.36       -0.34      1.51 o 
   2   6  20        6.98        9.78      2.06 o 
   3   6  20       45.77       50.48      3.31 o 
  -6   7  20        1.70       -3.73      4.41 o 
  -5   7  20       21.01       25.29      4.46 o 
  -4   7  20        1.38       -1.87      2.64 o 
  -3   7  20       16.21       23.08      3.43 o 
  -2   7  20       18.70       24.20      4.32 o 
  -1   7  20        1.25        1.20      2.62 o 
   0   7  20        0.49       -2.54      2.54 o 
   1   7  20        4.54        4.91      3.44 o 
  -3   8  20        0.51       -1.86      3.02 o 
  -2   8  20        0.53       -0.36      3.15 o 
 -10   1  21        0.24       -1.23      1.71 o 
  -9   1  21       12.51       12.17      2.01 o 
  -8   1  21        0.07       -1.10      1.10 o 
  -7   1  21        1.83       -0.41      1.19 o 
  -6   1  21        4.28        1.18      1.30 o 
  -5   1  21       38.91       41.28      2.79 o 
  -4   1  21        2.03        2.46      1.80 o 
  -3   1  21        2.09        3.38      1.78 o 
  -2   1  21        0.96       -0.38      1.79 o 
  -1   1  21       33.42       46.56      3.43 o 
   0   1  21       90.61       98.35      6.65 o 
   1   1  21       10.34       14.95      2.95 o 
   2   1  21        0.11        0.62      3.24 o 
   3   1  21       10.58       10.39      3.19 o 
   4   1  21       38.51       54.16      5.01 o 
   5   1  21        1.71        0.48      2.74 o 
 -10   2  21        0.01       -1.42      1.81 o 
  -9   2  21        1.26        3.24      2.03 o 
  -8   2  21        0.35       -0.57      1.66 o 
  -7   2  21        1.04        1.60      1.63 o 
  -6   2  21        1.01        2.47      1.66 o 
  -5   2  21        0.23       -0.95      1.60 o 
  -4   2  21       61.71       64.31      3.26 o 
  -3   2  21        2.36        1.94      2.02 o 
  -2   2  21       60.19       64.14      3.84 o 
  -1   2  21        3.76        4.43      2.14 o 
   0   2  21        3.07        4.06      2.16 o 
   1   2  21        0.02       -0.47      2.06 o 
   2   2  21       10.57        8.62      2.69 o 
   3   2  21        6.41        9.24      2.85 o 
   4   2  21        1.06        4.13      3.48 o 
  -9   3  21        2.28        1.99      1.96 o 
  -8   3  21       30.38       38.06      2.22 o 
  -7   3  21        4.72        3.39      1.85 o 
  -6   3  21        0.13       -1.44      1.44 o 
  -5   3  21        8.52        9.40      1.81 o 
  -4   3  21        2.86        1.56      1.85 o 
  -3   3  21       49.19       49.07      3.23 o 
  -2   3  21       26.85       26.34      2.74 o 
  -1   3  21        8.56        6.75      2.19 o 
   0   3  21       32.35       36.69      3.29 o 
   1   3  21        7.37        2.97      2.34 o 
   2   3  21       17.77       21.36      2.96 o 
   3   3  21        2.14        1.41      2.44 o 
   4   3  21        2.99        3.67      4.16 o 
  -9   4  21        0.07       -1.11      2.95 o 
  -8   4  21        0.26       -1.12      2.86 o 
  -7   4  21        0.77        3.81      2.88 o 
  -6   4  21        5.30        4.88      2.40 o 
  -5   4  21        1.71        1.97      2.37 o 
  -4   4  21        0.03       -1.19      2.32 o 
  -3   4  21       46.28       57.86      3.13 o 
  -2   4  21        9.88        5.12      1.91 o 
  -1   4  21        0.25       -1.82      1.82 o 
   0   4  21        7.40        8.04      3.98 o 
   1   4  21        0.30       -1.74      2.00 o 
   2   4  21       10.69        7.96      2.58 o 
   3   4  21       23.25       27.42      3.41 o 
   4   4  21        0.44       -2.32      3.21 o 
  -8   5  21       22.51       29.79      4.36 o 
  -7   5  21        2.02        0.93      3.08 o 
  -6   5  21        6.60        1.69      8.34 o 
  -5   5  21        0.03       -1.15      2.30 o 
  -4   5  21        4.29        0.52      3.18 o 
  -3   5  21       22.89       27.90      4.48 o 
  -2   5  21       95.54      120.76      8.96 o 
  -1   5  21        4.63        8.36      3.26 o 
   0   5  21        2.06        0.80      2.29 o 
   1   5  21       14.76       17.24      2.69 o 
   2   5  21       41.69       40.11      4.76 o 
   3   5  21        3.66        3.62      3.85 o 
  -7   6  21        1.19        1.39      4.91 o 
  -6   6  21        6.23        0.81      4.85 o 
  -5   6  21       10.89       17.24      4.16 o 
  -4   6  21       15.91       24.08      6.65 o 
  -3   6  21       38.37       45.60      5.30 o 
  -2   6  21        4.52       15.40      3.96 o 
  -1   6  21        3.26       -0.52      3.30 o 
   0   6  21        0.29        1.23      3.33 o 
   1   6  21        0.97       -1.32      1.62 o 
  -4   7  21       11.67        6.00      3.97 o 
  -3   7  21       30.23       38.60      5.25 o 
  -2   7  21       39.43       46.60     10.26 o 
  -1   7  21        3.70        6.07      2.90 o 
  -9   0  22        3.16       -1.52      1.87 o 
  -8   0  22        0.46       -1.72      1.72 o 
  -7   0  22       14.54       12.98      2.27 o 
  -6   0  22        2.42        0.14      2.67 o 
  -5   0  22       27.62       24.74      4.97 o 
  -4   0  22       44.16       35.31      5.38 o 
  -3   0  22       10.28        6.21      3.00 o 
  -2   0  22        4.08        5.43      3.07 o 
  -1   0  22       12.68       14.27      3.37 o 
   0   0  22        8.16       13.63      3.54 o 
   1   0  22        0.35        4.00      3.93 o 
   2   0  22       63.54       65.12      7.39 o 
   3   0  22        1.73        3.23      4.14 o 
   4   0  22        2.19        0.71      4.12 o 
  -9   1  22        5.98        1.95      2.34 o 
  -8   1  22        0.48       -1.47      1.47 o 
  -7   1  22        4.72        5.15      1.49 o 
  -6   1  22        3.70        3.20      1.70 o 
  -5   1  22        0.59        1.00      1.86 o 
  -4   1  22       40.60       48.98      3.11 o 
  -3   1  22        2.05        1.14      1.96 o 
  -2   1  22        6.12        6.14      2.30 o 
  -1   1  22       12.02       12.39      2.63 o 
   0   1  22        2.16        1.33      2.34 o 
   1   1  22       15.89       14.87      2.91 o 
   2   1  22       11.42       12.37      2.86 o 
   3   1  22        0.04       -1.16      2.42 o 
   4   1  22        0.73       -0.19      2.98 o 
  -9   2  22       14.07       12.22      2.84 o 
  -8   2  22       21.44       20.10      2.74 o 
  -7   2  22        2.75        3.14      3.26 o 
  -6   2  22       13.01       11.87      2.55 o 
  -5   2  22       20.63       21.50      3.23 o 
  -4   2  22        1.70        1.92      1.84 o 
  -3   2  22        0.18       -2.43      2.76 o 
  -2   2  22        4.31        5.62      2.29 o 
  -1   2  22        0.04        0.30      4.02 o 
   0   2  22        1.31        2.34      2.31 o 
   1   2  22        4.02        4.45      2.59 o 
   2   2  22       18.32       21.87      3.15 o 
   3   2  22       12.52       20.40      3.24 o 
  -8   3  22        2.12        2.68      2.11 o 
  -7   3  22        7.80        7.44      1.83 o 
  -6   3  22        0.34        0.56      1.57 o 
  -5   3  22        4.76        3.71      1.77 o 
  -4   3  22        2.53        3.14      1.74 o 
  -3   3  22        1.24        0.06      1.96 o 
  -2   3  22       33.89       33.54      3.08 o 
  -1   3  22       18.29       28.78      3.05 o 
   0   3  22       16.65       18.16      2.88 o 
   1   3  22        7.73        0.17      2.38 o 
   2   3  22       13.83       10.80      2.88 o 
   3   3  22        1.76        0.56      3.46 o 
  -8   4  22        5.58        5.85      3.35 o 
  -7   4  22        9.10       10.61      3.54 o 
  -6   4  22        2.73        0.79      3.48 o 
  -5   4  22        0.16       -0.99      2.37 o 
  -4   4  22       14.71       12.49      3.07 o 
  -3   4  22       31.23       35.34      3.79 o 
  -2   4  22       37.45       34.91      3.03 o 
  -1   4  22       48.61       48.92      3.35 o 
   0   4  22        0.29       -1.85      1.85 o 
   1   4  22        0.43       -1.51      2.95 o 
   2   4  22        0.32        3.31      2.85 o 
  -7   5  22        0.12       -0.29      4.23 o 
  -6   5  22        0.74        2.54      3.13 o 
  -5   5  22       16.28       11.90      3.01 o 
  -4   5  22       12.02        9.49      3.60 o 
  -3   5  22        3.56        3.53      4.59 o 
  -2   5  22        9.48       11.33      3.92 o 
  -1   5  22        0.13       -0.75      1.51 o 
   0   5  22        6.54        5.46      2.14 o 
   1   5  22        3.17        1.95      2.22 o 
  -5   6  22        5.62        3.24      9.79 o 
  -4   6  22       19.36       29.18      4.91 o 
  -3   6  22        0.74        0.34      4.09 o 
  -2   6  22       44.56       44.68      5.42 o 
  -1   6  22       14.25       18.78      5.75 o 
   0   6  22       10.59        0.04      4.60 o 
  -8   1  23        8.30        8.49      2.20 o 
  -7   1  23       12.45       11.92      2.38 o 
  -6   1  23       56.14       62.31      3.57 o 
  -5   1  23        9.66       11.88      1.69 o 
  -4   1  23        0.17       -1.82      2.53 o 
  -3   1  23        0.58       -1.75      1.84 o 
  -2   1  23        2.62        2.89      2.08 o 
  -1   1  23        0.29        1.82      2.04 o 
   0   1  23       15.09       17.80      3.08 o 
   1   1  23       14.50       17.44      3.11 o 
   2   1  23        6.28        4.24      2.61 o 
  -8   2  23        0.02        0.09      2.40 o 
  -7   2  23       31.58       43.97      3.00 o 
  -6   2  23        0.95        1.48      3.51 o 
  -5   2  23        0.59        2.26      1.93 o 
  -4   2  23        7.42       10.37      2.18 o 
  -3   2  23        0.08       -1.36      1.83 o 
  -2   2  23       31.11       33.61      2.90 o 
  -1   2  23        5.82        4.80      2.38 o 
   0   2  23        9.37        6.44      2.60 o 
   1   2  23        5.72        3.14      2.54 o 
   2   2  23        0.03       -1.57      2.66 o 
  -7   3  23       13.36       16.83      2.40 o 
  -6   3  23        0.06       -1.60      1.60 o 
  -5   3  23        6.66        2.35      2.52 o 
  -4   3  23        0.00       -0.45      1.91 o 
  -3   3  23        0.10       -0.08      1.88 o 
  -2   3  23        4.95        8.46      2.38 o 
  -1   3  23        0.52       -2.49      2.49 o 
   0   3  23        2.26       -0.73      2.80 o 
   1   3  23        0.25       -2.26      2.26 o 
   2   3  23        3.61        4.03      3.24 o 
  -6   4  23        0.02       -3.82      3.82 o 
  -5   4  23        2.34        3.02      2.74 o 
  -4   4  23        3.66        4.88      1.50 o 
  -3   4  23       42.12       50.00      3.46 o 
  -2   4  23        1.34        2.62      3.85 o 
  -1   4  23        1.66        2.98      2.17 o 
   0   4  23        6.86        2.15      2.33 o 
   1   4  23        2.32        4.26      2.49 o 
  -5   5  23        4.78       -0.28      7.00 o 
  -4   5  23        0.78       -1.05      3.17 o 
  -3   5  23        7.55        9.67      3.85 o 
  -2   5  23        0.18        3.16      3.51 o 
  -1   5  23        1.73        1.53      3.57 o 
  -7   0  24       63.58       66.03      3.83 o 
  -6   0  24       44.09       48.43      4.77 o 
  -5   0  24       22.65       34.34      4.42 o 
  -4   0  24       11.95       10.82      3.98 o 
  -3   0  24        3.89        3.56      2.99 o 
  -2   0  24        0.65        0.83      3.06 o 
  -1   0  24       14.40       16.25      3.66 o 
   0   0  24        1.40       -1.89      2.85 o 
   1   0  24        5.80        4.17      3.35 o 
  -7   1  24       10.52       11.66      2.42 o 
  -6   1  24       29.56       31.58      2.89 o 
  -5   1  24        6.71        3.21      2.16 o 
  -4   1  24        2.07        0.66      2.08 o 
  -3   1  24        0.51       -2.10      2.10 o 
  -2   1  24        5.31        3.71      2.24 o 
  -1   1  24        0.22       -0.30      1.99 o 
   0   1  24        0.00       -0.83      2.11 o 
   1   1  24       12.60       11.42      3.02 o 
  -6   2  24        2.81        1.98      2.04 o 
  -5   2  24        0.57       -1.91      1.91 o 
  -4   2  24        0.94       -1.91      1.91 o 
  -3   2  24        7.33        8.13      2.26 o 
  -2   2  24       20.74       20.76      4.11 o 
  -1   2  24       14.92       13.86      2.97 o 
   0   2  24        0.10       -0.59      2.34 o 
  -5   3  24        4.23        2.80      1.86 o 
  -4   3  24        5.18        4.78      1.96 o 
  -3   3  24       39.48       43.46      3.06 o 
  -2   3  24       18.57       27.04      3.18 o 
  -1   3  24        0.21       -0.68      2.26 o 
   0   3  24       22.49       19.95      4.86 o 
  -4   4  24        1.68       -1.98      4.44 o 
  -3   4  24        1.95        1.43      1.91 o 
  -2   4  24        0.22        1.42      2.07 o 
  -4   1  25        1.06       -0.83      2.07 o 
  -3   1  25        2.10       -0.79      2.02 o 
  -2   1  25        0.80       -2.02      2.02 o 
                                                 
